# Supplementary material for: Achieving high-sensitivity for clinical applications using augmented exome sequencing
Source: Genome Med. 2015 Jul 16;7(1):71. doi: 10.1186/s13073-015-0197-4 (PMC4534066; doi:10.1186/s13073-015-0197-4)
Supplement: Additional file 2: — ACE target file, defining regions of the genome targeted by the ACE assay used in this study. Chromosomal position information is based on mapping to GRCh37. (XLSX 5275 kb) [file 13073_2015_197_MOESM2_ESM.xlsx]

## Sheet: Additional_file2
ACE target file coordinates, mapped to GRCh37
chromosome	start	stop
1	65509	65625
1	65831	65973
1	69090	70008
1	721381	721519
1	721530	721806
1	721851	721942
1	752916	753035
1	762095	762275
1	762280	762414
1	762420	762565
1	777259	777349
1	777391	777481
1	777482	777642
1	783061	783151
1	792270	792446
1	861266	861496
1	865582	865787
1	866331	866507
1	871064	871262
1	874367	874575
1	874612	874816
1	876485	876719
1	877519	877733
1	877806	878088
1	878173	878465
1	878532	878652
1	878657	878777
1	879125	879593
1	880158	880279
1	880312	880432
1	880437	880557
1	880987	881117
1	881611	881779
1	881866	881996
1	883503	883528
1	883578	883700
1	883953	884074
1	886604	886731
1	887470	887591
1	887699	887846
1	887928	888058
1	888605	888726
1	889239	889417
1	889422	889552
1	891331	891472
1	891533	891663
1	892335	892500
1	892590	892720
1	893988	894336
1	894339	894628
1	895956	896084
1	896669	897854
1	898106	898628
1	898633	898919
1	899278	899573
1	899736	899911
1	900331	900614
1	901878	902173
1	905630	906769
1	907414	907586
1	907591	907760
1	908233	908452
1	908476	908681
1	908824	909005
1	909258	909441
1	909656	909914
1	911555	911727
1	911869	912051
1	914260	915313
1	915488	915738
1	915742	916109
1	916490	916663
1	917368	917488
1	917493	917613
1	934350	934470
1	934474	934895
1	934899	935236
1	935237	935357
1	948846	949116
1	949343	949921
1	955491	955788
1	957444	957862
1	969463	969487
1	969935	970103
1	970592	970762
1	975945	976280
1	976532	977199
1	977258	977562
1	977579	977709
1	978583	979839
1	980420	980969
1	981063	982357
1	982574	983765
1	984185	984459
1	984584	985548
1	985576	985999
1	986003	986237
1	986296	986539
1	986612	987241
1	987290	987468
1	988720	988951
1	989083	989377
1	989744	990024
1	990183	991499
1	1007231	1007397
1	1007401	1008030
1	1017978	1018182
1	1018186	1018387
1	1019215	1019871
1	1020514	1020702
1	1021200	1021369
1	1022505	1022680
1	1022872	1023089
1	1025629	1025821
1	1026250	1026436
1	1026670	1026964
1	1027290	1027507
1	1078099	1078219
1	1078222	1078595
1	1102427	1102600
1	1103203	1103377
1	1104342	1104520
1	1110963	1111092
1	1111706	1111806
1	1114603	1114861
1	1114945	1115122
1	1115334	1115785
1	1115790	1116040
1	1116043	1116217
1	1117114	1117315
1	1117699	1117865
1	1118214	1118383
1	1119301	1119326
1	1119329	1119537
1	1120323	1120501
1	1131984	1132166
1	1132357	1132561
1	1132787	1133247
1	1138887	1139644
1	1139758	1139945
1	1140729	1140913
1	1141740	1142089
1	1146705	1147565
1	1147988	1148110
1	1148351	1148902
1	1148981	1149185
1	1149342	1149595
1	1152905	1152930
1	1152946	1153241
1	1153832	1154087
1	1154092	1154378
1	1155978	1156169
1	1158600	1158802
1	1159236	1159404
1	1163821	1164158
1	1167479	1170421
1	1177934	1178112
1	1178191	1178360
1	1178371	1178549
1	1178766	1178940
1	1179312	1179432
1	1179437	1179883
1	1181871	1182048
1	1190601	1190721
1	1190723	1190906
1	1191333	1191507
1	1192384	1192742
1	1196268	1196557
1	1196562	1196812
1	1197661	1197860
1	1198627	1198821
1	1200203	1200303
1	1201327	1201537
1	1201552	1201673
1	1203236	1203410
1	1216083	1216204
1	1216670	1216835
1	1216839	1217020
1	1217535	1217709
1	1219344	1219466
1	1220067	1220188
1	1220918	1221147
1	1221330	1221671
1	1222116	1222662
1	1222852	1223412
1	1225602	1226086
1	1226292	1227021
1	1227237	1227403
1	1228940	1229109
1	1229195	1229318
1	1229455	1229637
1	1229720	1230202
1	1230797	1230969
1	1231180	1231771
1	1231776	1232028
1	1233205	1233498
1	1233674	1233864
1	1233939	1234137
1	1234578	1234786
1	1235068	1235188
1	1235189	1235650
1	1235937	1236111
1	1237310	1237486
1	1238245	1238416
1	1238507	1238710
1	1239371	1239566
1	1242448	1242786
1	1243113	1243234
1	1243993	1244181
1	1244307	1244427
1	1244428	1244709
1	1244856	1245321
1	1245952	1246142
1	1246232	1246503
1	1246736	1247084
1	1247250	1247591
1	1247596	1247934
1	1247936	1248548
1	1248855	1249306
1	1249581	1249769
1	1250196	1250383
1	1250775	1251008
1	1254154	1254878
1	1255840	1256483
1	1257243	1257363
1	1257364	1257484
1	1258538	1258750
1	1259948	1260140
1	1262206	1262401
1	1262584	1263125
1	1263130	1263155
1	1266710	1269883
1	1270657	1271915
1	1272375	1272399
1	1272424	1272455
1	1273039	1273233
1	1273320	1274053
1	1274646	1275238
1	1275397	1275930
1	1276955	1277205
1	1277326	1277556
1	1277722	1277953
1	1278040	1278207
1	1284255	1284492
1	1288565	1288750
1	1288910	1289081
1	1289192	1289707
1	1289709	1289875
1	1290084	1290516
1	1290582	1290765
1	1290768	1291136
1	1292002	1292207
1	1293748	1293945
1	1296560	1296686
1	1309227	1309647
1	1309652	1309857
1	1309947	1310067
1	1310071	1310191
1	1322622	1323002
1	1323187	1323501
1	1323923	1324075
1	1325639	1326011
1	1326061	1326282
1	1326715	1327027
1	1328113	1328331
1	1328749	1328940
1	1330751	1330917
1	1333556	1333729
1	1333897	1334083
1	1334398	1334756
1	1334956	1335122
1	1335562	1335743
1	1335939	1336118
1	1337432	1337667
1	1341089	1341273
1	1342312	1342598
1	1354456	1354576
1	1354579	1354948
1	1355366	1355489
1	1355658	1355917
1	1356238	1356426
1	1361448	1361636
1	1361641	1361761
1	1362930	1363051
1	1363131	1363254
1	1371047	1371173
1	1372284	1372845
1	1374455	1374726
1	1374731	1375100
1	1385983	1386083
1	1387404	1387525
1	1387606	1387736
1	1387786	1387876
1	1389709	1389849
1	1390798	1390979
1	1391088	1391209
1	1391555	1391649
1	1392564	1392685
1	1394500	1394623
1	1395231	1395385
1	1396139	1396260
1	1397986	1398113
1	1403774	1403889
1	1403904	1404091
1	1407241	1407331
1	1407339	1407478
1	1407509	1407689
1	1412594	1412684
1	1412699	1412789
1	1413844	1413934
1	1413943	1414131
1	1414392	1414553
1	1416225	1416351
1	1417531	1417647
1	1417861	1417951
1	1418031	1418160
1	1418453	1418544
1	1420380	1420520
1	1421117	1421298
1	1421483	1421599
1	1421875	1421968
1	1423170	1423260
1	1423275	1423365
1	1424547	1424663
1	1425588	1425760
1	1425762	1425928
1	1425949	1426113
1	1430837	1431093
1	1444589	1444865
1	1447625	1447715
1	1447723	1447862
1	1447893	1448080
1	1451312	1451412
1	1452511	1452601
1	1452610	1452798
1	1453059	1453220
1	1454162	1454405
1	1455534	1455650
1	1455864	1455954
1	1455969	1456059
1	1458108	1458248
1	1458835	1458925
1	1458928	1459018
1	1459213	1459328
1	1459603	1459697
1	1460668	1460789
1	1461800	1461923
1	1462531	1462680
1	1463021	1463205
1	1464609	1464773
1	1469310	1469466
1	1470681	1471140
1	1475048	1475219
1	1475631	1475753
1	1477338	1477564
1	1479241	1479363
1	1480141	1480310
1	1480315	1480435
1	1499951	1500353
1	1509790	1509965
1	1510410	1510587
1	1510591	1510711
1	1534756	1534922
1	1534927	1535093
1	1535097	1535299
1	1550882	1551085
1	1551888	1552101
1	1558804	1559339
1	1560113	1560816
1	1560821	1561014
1	1562005	1562171
1	1562176	1562766
1	1563020	1563197
1	1563392	1564067
1	1564541	1565135
1	1565704	1565870
1	1565874	1565994
1	1567574	1567694
1	1567696	1567816
1	1568076	1568196
1	1568205	1568328
1	1568338	1568521
1	1568536	1568781
1	1568792	1568882
1	1569136	1569318
1	1569329	1569845
1	1569847	1569980
1	1571099	1571276
1	1571278	1571508
1	1571674	1571863
1	1572012	1572596
1	1572662	1572895
1	1573003	1573093
1	1573103	1573282
1	1573833	1573972
1	1575617	1575856
1	1576364	1576516
1	1577002	1577227
1	1577234	1577385
1	1577682	1577889
1	1580466	1580709
1	1581145	1581170
1	1581421	1581574
1	1581736	1581866
1	1582075	1582584
1	1582886	1583026
1	1583363	1583543
1	1585534	1585764
1	1585940	1585992
1	1586777	1586969
1	1588685	1588968
1	1590354	1590473
1	1591510	1591667
1	1597156	1597276
1	1597281	1597446
1	1599761	1599851
1	1599855	1599945
1	1601148	1601340
1	1601455	1601664
1	1602852	1603048
1	1606857	1606947
1	1606957	1607047
1	1607469	1607618
1	1607820	1608168
1	1631295	1631415
1	1631424	1631547
1	1631557	1631740
1	1631755	1632000
1	1632011	1632101
1	1632355	1632537
1	1632548	1633065
1	1633067	1633200
1	1634168	1634496
1	1634498	1634728
1	1634894	1635083
1	1635172	1635379
1	1635432	1635456
1	1635457	1635875
1	1635881	1636114
1	1636222	1636312
1	1636322	1636501
1	1637052	1637191
1	1638827	1639066
1	1639574	1639726
1	1640212	1640437
1	1640444	1640592
1	1640892	1641099
1	1643682	1643925
1	1644653	1644806
1	1644968	1645098
1	1645307	1645523
1	1645589	1645816
1	1646119	1646259
1	1646592	1646772
1	1647750	1647947
1	1650746	1650978
1	1652989	1653181
1	1654037	1654290
1	1655216	1655240
1	1655696	1655791
1	1656799	1656956
1	1663765	1663985
1	1666124	1666214
1	1666218	1666308
1	1669714	1669805
1	1669815	1669905
1	1670327	1670476
1	1670678	1671026
1	1684312	1684503
1	1684983	1685149
1	1685448	1685852
1	1686006	1686189
1	1686702	1686910
1	1687690	1687864
1	1687894	1688061
1	1688172	1688375
1	1688598	1688775
1	1689813	1690048
1	1690522	1690695
1	1691213	1691379
1	1693383	1693586
1	1696712	1696892
1	1716724	1718512
1	1718670	1718896
1	1720471	1720761
1	1721813	1722055
1	1724563	1724791
1	1735771	1736040
1	1737783	1738027
1	1747174	1747395
1	1749249	1749430
1	1756794	1756981
1	1770608	1770697
1	1822238	1822526
1	1823218	1823422
1	1823583	1824151
1	1846652	1846845
1	1847080	1847265
1	1847823	1848619
1	1849274	1849990
1	1850325	1850715
1	1853680	1853868
1	1854052	1854226
1	1854423	1854613
1	1854821	1855004
1	1855187	1855363
1	1855849	1856020
1	1857212	1857399
1	1857683	1858482
1	1859068	1859238
1	1860160	1860335
1	1861551	1861804
1	1870295	1870472
1	1871019	1871219
1	1871754	1871960
1	1873474	1873680
1	1875783	1875988
1	1877770	1877959
1	1878385	1878583
1	1886568	1886733
1	1886735	1887367
1	1888041	1888250
1	1890525	1890646
1	1891320	1891515
1	1895183	1895355
1	1896341	1896542
1	1897757	1897930
1	1900104	1900304
1	1902132	1902330
1	1903421	1903542
1	1904276	1904491
1	1905504	1905712
1	1916757	1916949
1	1918382	1918548
1	1919508	1919632
1	1919979	1920152
1	1920318	1920439
1	1922257	1922469
1	1950767	1951008
1	1956311	1956513
1	1956740	1957208
1	1958984	1959159
1	1959562	1959751
1	1960506	1960725
1	1960963	1961221
1	1961340	1962192
1	1981908	1982239
1	1986785	1987021
1	1987899	1988128
1	1990948	1991132
1	2002628	2002810
1	2005065	2005388
1	2005404	2005745
1	2013777	2013953
1	2036134	2036354
1	2066665	2066855
1	2075618	2075800
1	2075867	2075891
1	2075968	2076138
1	2077366	2077567
1	2080290	2080465
1	2082195	2082437
1	2087413	2087612
1	2100406	2100781
1	2100783	2101063
1	2103468	2103847
1	2105315	2105519
1	2106172	2106365
1	2106638	2106812
1	2113252	2113712
1	2113715	2114173
1	2115916	2116157
1	2116312	2116920
1	2117424	2117623
1	2118570	2118692
1	2121099	2121267
1	2121449	2121739
1	2121743	2122031
1	2124337	2124458
1	2124998	2125551
1	2126011	2126132
1	2129414	2129646
1	2130221	2130474
1	2132398	2132621
1	2144338	2144995
1	2160133	2161233
1	2171914	2171938
1	2172132	2172251
1	2234355	2234603
1	2234656	2234873
1	2235239	2235567
1	2235677	2236044
1	2237377	2237709
1	2237995	2241652
1	2252832	2253016
1	2255483	2255684
1	2264035	2264226
1	2267903	2268090
1	2268152	2268330
1	2286790	2286970
1	2288851	2289087
1	2289932	2290134
1	2303336	2303459
1	2303814	2303934
1	2303937	2304057
1	2305856	2306032
1	2310348	2310675
1	2316443	2316620
1	2317193	2317393
1	2318869	2319042
1	2319649	2319859
1	2321335	2321506
1	2322781	2323006
1	2327221	2327429
1	2328458	2328650
1	2330800	2330968
1	2332288	2332485
1	2333571	2333832
1	2334446	2334674
1	2336240	2337416
1	2337902	2338445
1	2339843	2340338
1	2341789	2341975
1	2342195	2342387
1	2343794	2344024
1	2399030	2399211
1	2408014	2408207
1	2409886	2410102
1	2411168	2411452
1	2411538	2411760
1	2415843	2416057
1	2418319	2418495
1	2418608	2418818
1	2419033	2419202
1	2420645	2420826
1	2421189	2421362
1	2422597	2422774
1	2426202	2426392
1	2426830	2427016
1	2428030	2428457
1	2428886	2429067
1	2429953	2430313
1	2430513	2430691
1	2430994	2431170
1	2433512	2434059
1	2434062	2434517
1	2434911	2435130
1	2435305	2436652
1	2440230	2440462
1	2441330	2441637
1	2442094	2442272
1	2442735	2442925
1	2442997	2443183
1	2444346	2444563
1	2445365	2445549
1	2445714	2445905
1	2446656	2446856
1	2447012	2447238
1	2449591	2449802
1	2449901	2450081
1	2450572	2450809
1	2451167	2451396
1	2451695	2451875
1	2452095	2452305
1	2452601	2452770
1	2453046	2453455
1	2457916	2458119
1	2461002	2461168
1	2461249	2461619
1	2487603	2488192
1	2489069	2489293
1	2489748	2489927
1	2489960	2489985
1	2490296	2491450
1	2492042	2492253
1	2492408	2492433
1	2492462	2492497
1	2492910	2492934
1	2492948	2493301
1	2494227	2494410
1	2494494	2495268
1	2495280	2495305
1	2495314	2495350
1	2495356	2495402
1	2496376	2496467
1	2517898	2518050
1	2518168	2518811
1	2519101	2519272
1	2519754	2520084
1	2520290	2520499
1	2520828	2523092
1	2523291	2523496
1	2524073	2524426
1	2525224	2525423
1	2525770	2525935
1	2526208	2526402
1	2526651	2526830
1	2527427	2527624
1	2527972	2528150
1	2529577	2529846
1	2530052	2530295
1	2535209	2535436
1	2535565	2535786
1	2536964	2537134
1	2537653	2537836
1	2538392	2538582
1	2540757	2540950
1	2541059	2541327
1	2542613	2542834
1	2543494	2543666
1	2560749	2561004
1	2564284	2564489
1	2572746	2573283
1	2575729	2575849
1	2575851	2575971
1	2576725	2577051
1	2700163	2700357
1	2702390	2702617
1	2704115	2704314
1	2705949	2706189
1	2938207	2938327
1	2938331	2938752
1	2938757	2939007
1	2939012	2939383
1	2980719	2980893
1	2983828	2984135
1	2985741	2985894
1	3044511	3044728
1	3102598	3103132
1	3160545	3160721
1	3279255	3279280
1	3301625	3301924
1	3310976	3311187
1	3312787	3312956
1	3312963	3313177
1	3319313	3319586
1	3321282	3321470
1	3322038	3322259
1	3327885	3329394
1	3331085	3331250
1	3334336	3334619
1	3335146	3335353
1	3342113	3342334
1	3342517	3342826
1	3347379	3347741
1	3348509	3348724
1	3350205	3355185
1	3379648	3380278
1	3382586	3382806
1	3383690	3383901
1	3385341	3385514
1	3385960	3386157
1	3388239	3388424
1	3389635	3389801
1	3389956	3390282
1	3391186	3391354
1	3392506	3392682
1	3394438	3394637
1	3394940	3395176
1	3395968	3396159
1	3396343	3396509
1	3396973	3397151
1	3404505	3407173
1	3407383	3407584
1	3409143	3409351
1	3410264	3410708
1	3410914	3411325
1	3412395	3412640
1	3413130	3413367
1	3413531	3414226
1	3414914	3415159
1	3415241	3415428
1	3415681	3415894
1	3416131	3416530
1	3417102	3417348
1	3417509	3417947
1	3418339	3418554
1	3421722	3422140
1	3422576	3422820
1	3424338	3424576
1	3425101	3425314
1	3425618	3425829
1	3426413	3426654
1	3427326	3427558
1	3428093	3428330
1	3428549	3428770
1	3431028	3431256
1	3431933	3432145
1	3440629	3440851
1	3447563	3447809
1	3448005	3448029
1	3477150	3477351
1	3496368	3496569
1	3511881	3512096
1	3518982	3519193
1	3527681	3528097
1	3541594	3541714
1	3541715	3541835
1	3541987	3542170
1	3542242	3542408
1	3544071	3544242
1	3544926	3545119
1	3547567	3547732
1	3547914	3548237
1	3548756	3548926
1	3549874	3550062
1	3551564	3551684
1	3551686	3551894
1	3552411	3552531
1	3552533	3552653
1	3553425	3553607
1	3555238	3555452
1	3563244	3563424
1	3563999	3564173
1	3566443	3566612
1	3569128	3569225
1	3598832	3599014
1	3599561	3599906
1	3607215	3607642
1	3614589	3614735
1	3624038	3624383
1	3638536	3638865
1	3639871	3640053
1	3643616	3643808
1	3644156	3644465
1	3644672	3644875
1	3645849	3646114
1	3646146	3646341
1	3646418	3646732
1	3647470	3647702
1	3647949	3648164
1	3649290	3652765
1	3659658	3659833
1	3662126	3662781
1	3669045	3669439
1	3670632	3670812
1	3671925	3672140
1	3673251	3673454
1	3677814	3677994
1	3679083	3679276
1	3679656	3680048
1	3680230	3680400
1	3683019	3683232
1	3683741	3684009
1	3686253	3686451
1	3687903	3688087
1	3689351	3689425
1	3689606	3689765
1	3691842	3692067
1	3692338	3692546
1	3697651	3697976
1	3698057	3698229
1	3699186	3699358
1	3700559	3700760
1	3701547	3701791
1	3703406	3703890
1	3712364	3713040
1	3731886	3732113
1	3732724	3732963
1	3739728	3739899
1	3739992	3740167
1	3742321	3742521
1	3742821	3743031
1	3743212	3743427
1	3745760	3745949
1	3746385	3746619
1	3747654	3747839
1	3750352	3750569
1	3751477	3751668
1	3753033	3753226
1	3753861	3754032
1	3754033	3754153
1	3755562	3755739
1	3756124	3756326
1	3759660	3759780
1	3759785	3759905
1	3761391	3761622
1	3761796	3761917
1	3764061	3764246
1	3765169	3765397
1	3768872	3769037
1	3774077	3774272
1	3775227	3775430
1	3777035	3777135
1	3782146	3782428
1	3782433	3782553
1	3782739	3782839
1	3784454	3784574
1	3784579	3784699
1	3786211	3786406
1	3788972	3789196
1	3789436	3789557
1	3800155	3800332
1	3806508	3806684
1	3807124	3807655
1	3809340	3809574
1	3816659	3816828
1	4715434	4715603
1	4736352	4736513
1	4771919	4772745
1	4829885	4830072
1	4832350	4832375
1	4832376	4832640
1	4834459	4834650
1	4847569	4847689
1	4847694	4848030
1	5624016	5624220
1	5716299	5716420
1	5922715	5923485
1	5923929	5924123
1	5924371	5924624
1	5925116	5925353
1	5926380	5926555
1	5926940	5927292
1	5927730	5928121
1	5933233	5933469
1	5934464	5934757
1	5934891	5935232
1	5937038	5937411
1	5939503	5939672
1	5940153	5940364
1	5947325	5947546
1	5948381	5948405
1	5948589	5948760
1	5950905	5951168
1	5964579	5964929
1	5965331	5965929
1	5967055	5967390
1	5969117	5969323
1	5987614	5987995
1	5993141	5993484
1	6007065	6007380
1	6008060	6008449
1	6012739	6012949
1	6021784	6022093
1	6027212	6027472
1	6029076	6029380
1	6038309	6038514
1	6046140	6046494
1	6052283	6052868
1	6086052	6086525
1	6094327	6094874
1	6095088	6095112
1	6095230	6095254
1	6100525	6100725
1	6101781	6101954
1	6105960	6106263
1	6111545	6111900
1	6132698	6132897
1	6133717	6133896
1	6142229	6142401
1	6145159	6145363
1	6145779	6146109
1	6146421	6146445
1	6147440	6147611
1	6148926	6149159
1	6150341	6150555
1	6151257	6151438
1	6154429	6154623
1	6155362	6155528
1	6155532	6155733
1	6156051	6156227
1	6156605	6156836
1	6157192	6157626
1	6158498	6161253
1	6161903	6162023
1	6162028	6162148
1	6165294	6165505
1	6166266	6166439
1	6166444	6166786
1	6169897	6170074
1	6170369	6170570
1	6171825	6171998
1	6172218	6172391
1	6172953	6173163
1	6173455	6173576
1	6181164	6181348
1	6181541	6181715
1	6184044	6184232
1	6184487	6184696
1	6185097	6185274
1	6185551	6185752
1	6185789	6185961
1	6186617	6186737
1	6186741	6186861
1	6188141	6188316
1	6188569	6188775
1	6188860	6189118
1	6190256	6190479
1	6191587	6191811
1	6194190	6194356
1	6194739	6194919
1	6195245	6195418
1	6196583	6196788
1	6196793	6196982
1	6202151	6202596
1	6203906	6204278
1	6206265	6206480
1	6206695	6206873
1	6208902	6209022
1	6209024	6209144
1	6209336	6209540
1	6211006	6211231
1	6212487	6212666
1	6214719	6215008
1	6215672	6215879
1	6219420	6219590
1	6228209	6228378
1	6239953	6240126
1	6245079	6246973
1	6252969	6253198
1	6257691	6257911
1	6259409	6259778
1	6266595	6266821
1	6267438	6268025
1	6268937	6269687
1	6269868	6270071
1	6270272	6270524
1	6270889	6271197
1	6271926	6272180
1	6272227	6272476
1	6272657	6272847
1	6273125	6273248
1	6278270	6278484
1	6279229	6279467
1	6285138	6285313
1	6291954	6292139
1	6293513	6293699
1	6294442	6294619
1	6294862	6295041
1	6295770	6295939
1	6304379	6304700
1	6305158	6305656
1	6309350	6309517
1	6309520	6309722
1	6309838	6310056
1	6310503	6310690
1	6311343	6311551
1	6313799	6314259
1	6314540	6314919
1	6324547	6324788
1	6341161	6341416
1	6342724	6342964
1	6354859	6355104
1	6366870	6367047
1	6378452	6378697
1	6387358	6387578
1	6393459	6393704
1	6399490	6399685
1	6409808	6410026
1	6418812	6418979
1	6420593	6420776
1	6445517	6445761
1	6453306	6453529
1	6473252	6473422
1	6478993	6479250
1	6479251	6479452
1	6479684	6479863
1	6484847	6485365
1	6488243	6488518
1	6489874	6490032
1	6500287	6500524
1	6500635	6501165
1	6504488	6504848
1	6505633	6506015
1	6508654	6509278
1	6510483	6510550
1	6511641	6512176
1	6517223	6517472
1	6519999	6521004
1	6521128	6521842
1	6521981	6522254
1	6522554	6522750
1	6522869	6523227
1	6524150	6524799
1	6525092	6525302
1	6525446	6525631
1	6525893	6525917
1	6525989	6527736
1	6527864	6528700
1	6529047	6529885
1	6530136	6530500
1	6530507	6530967
1	6530968	6531185
1	6531527	6531745
1	6531750	6531922
1	6532566	6532794
1	6532896	6533534
1	6533937	6534276
1	6534466	6534681
1	6535069	6535235
1	6535467	6535634
1	6535888	6536208
1	6537527	6537831
1	6545280	6545549
1	6545875	6546034
1	6550484	6550674
1	6551676	6551781
1	6556461	6556660
1	6556922	6557176
1	6557225	6557346
1	6557359	6557504
1	6579390	6580121
1	6585890	6586094
1	6586762	6586979
1	6589061	6589286
1	6591986	6592215
1	6592539	6592806
1	6593317	6593437
1	6593439	6593559
1	6601872	6602042
1	6604915	6605250
1	6609648	6609840
1	6610464	6610707
1	6614163	6614424
1	6614429	6614615
1	6615273	6615770
1	6630927	6631295
1	6634654	6635555
1	6636453	6636739
1	6636926	6637174
1	6638653	6639817
1	6640714	6641052
1	6641056	6641427
1	6642113	6642233
1	6642237	6642408
1	6645928	6646098
1	6646757	6646877
1	6646882	6647405
1	6647512	6647681
1	6648065	6648185
1	6648188	6648438
1	6648777	6649242
1	6653464	6653758
1	6655365	6655578
1	6659025	6659492
1	6661857	6662895
1	6674071	6674248
1	6676725	6676845
1	6676849	6676969
1	6679894	6680168
1	6680172	6680462
1	6681378	6681670
1	6685172	6685292
1	6685297	6685417
1	6688585	6688802
1	6690237	6690357
1	6690362	6690482
1	6692369	6692489
1	6692494	6692614
1	6692830	6692950
1	6692952	6693073
1	6694031	6694200
1	6694580	6694847
1	6695643	6695810
1	6696171	6696356
1	6697305	6697471
1	6697473	6697593
1	6698226	6698444
1	6699931	6700161
1	6704517	6704723
1	6704980	6705186
1	6705863	6705983
1	6705985	6706105
1	6711035	6711155
1	6711158	6711278
1	6711513	6711692
1	6712821	6713051
1	6713922	6714098
1	6727658	6727778
1	6727779	6727899
1	6738367	6738545
1	6740892	6741012
1	6741013	6741133
1	6761754	6761927
1	6845383	6845665
1	6867003	6867183
1	6880220	6880398
1	6885024	6885314
1	6931697	6932129
1	6946144	6946380
1	6947647	6948281
1	7151343	7151555
1	7166366	7166489
1	7202117	7202351
1	7289421	7289513
1	7289685	7289815
1	7309530	7309706
1	7412275	7412405
1	7527802	7528005
1	7568639	7568769
1	7594917	7595044
1	7624862	7625037
1	7700439	7700633
1	7721730	7721946
1	7723324	7725406
1	7730931	7731260
1	7732037	7732263
1	7737619	7737880
1	7740091	7740211
1	7740214	7740334
1	7792451	7792679
1	7796357	7796709
1	7796891	7797128
1	7797167	7797688
1	7797998	7798646
1	7804838	7805204
1	7805862	7806189
1	7807741	7807939
1	7809797	7809966
1	7810996	7811203
1	7811229	7811485
1	7812486	7812681
1	7815623	7815850
1	7826485	7829766
1	7831326	7831507
1	7833412	7833598
1	7837180	7837421
1	7838120	7838298
1	7839536	7839766
1	7844425	7844450
1	7844526	7844550
1	7844691	7844715
1	7844762	7845161
1	7845416	7845666
1	7845682	7845707
1	7846735	7846974
1	7847235	7847259
1	7847304	7847328
1	7847369	7847588
1	7848084	7848365
1	7853923	7854150
1	7858562	7858769
1	7861105	7861290
1	7863047	7863251
1	7863280	7863305
1	7863731	7863928
1	7868712	7868737
1	7868860	7869078
1	7869932	7870179
1	7870477	7870668
1	7879324	7879557
1	7880081	7880319
1	7880506	7880770
1	7886484	7886790
1	7887148	7887903
1	7888202	7888227
1	7889840	7890265
1	7895801	7896042
1	7897038	7897236
1	7902657	7905237
1	7906448	7906569
1	7906738	7906911
1	7907671	7907966
1	7909558	7909797
1	7910834	7911029
1	7912940	7913161
1	7913343	7913563
1	7975930	7981027
1	7993201	7993431
1	7994995	7995237
1	7997656	7997863
1	7998207	7998441
1	7998760	7998954
1	7999873	8000183
1	8000823	8001013
1	8003178	8003225
1	8021713	8021873
1	8021906	8021931
1	8021959	8021983
1	8022139	8022163
1	8022802	8022981
1	8025261	8025570
1	8029384	8029557
1	8030831	8031173
1	8037611	8037818
1	8044892	8045342
1	8071778	8074509
1	8075295	8075785
1	8086197	8086393
1	8378164	8378332
1	8384286	8384406
1	8384411	8384576
1	8384581	8384770
1	8385357	8385526
1	8385837	8386054
1	8390254	8391009
1	8395423	8395616
1	8397804	8398026
1	8399592	8399799
1	8403781	8404067
1	8412463	8415250
1	8415458	8415701
1	8416139	8416393
1	8418235	8418996
1	8419803	8421574
1	8421789	8422014
1	8422664	8422924
1	8424095	8424335
1	8424690	8424919
1	8425825	8426054
1	8440753	8441102
1	8482670	8482891
1	8483600	8483767
1	8525735	8526107
1	8555032	8555274
1	8557407	8557635
1	8568606	8568784
1	8585695	8585924
1	8586092	8586116
1	8601252	8601487
1	8616426	8616650
1	8617456	8617669
1	8674598	8674765
1	8684348	8684459
1	8715951	8716520
1	8763091	8763115
1	8763271	8763295
1	8852442	8852667
1	8877198	8877699
1	8921058	8921597
1	8922832	8923077
1	8923173	8923422
1	8923892	8924171
1	8925301	8925561
1	8926311	8926661
1	8927155	8927403
1	8927938	8928183
1	8930397	8931655
1	8931929	8932149
1	8934862	8935063
1	8938618	8939151
1	9005892	9006044
1	9009294	9009521
1	9011416	9011710
1	9017153	9017364
1	9018928	9019111
1	9022554	9022735
1	9027683	9027896
1	9030864	9031089
1	9034291	9034536
1	9034599	9035151
1	9063401	9063573
1	9064723	9064921
1	9067267	9067476
1	9070091	9070306
1	9073588	9073780
1	9074670	9074889
1	9075099	9075281
1	9078312	9078515
1	9079247	9079413
1	9083008	9083198
1	9084972	9085153
1	9086222	9086437
1	9097630	9098069
1	9098443	9098616
1	9098774	9098997
1	9099614	9100228
1	9101676	9102075
1	9107627	9107822
1	9109093	9109213
1	9109218	9109338
1	9117444	9117667
1	9118217	9118421
1	9129526	9129741
1	9161943	9162114
1	9164422	9164627
1	9165593	9165776
1	9171134	9171254
1	9171259	9171514
1	9188277	9189236
1	9211686	9211854
1	9242001	9242295
1	9294862	9295145
1	9299851	9299875
1	9300054	9300097
1	9302609	9302633
1	9303015	9303052
1	9304854	9305674
1	9306932	9307162
1	9322058	9322431
1	9323547	9331396
1	9408862	9408983
1	9415950	9416675
1	9427411	9427640
1	9599774	9599897
1	9613775	9613905
1	9616231	9616459
1	9627217	9627337
1	9627342	9627462
1	9630387	9630516
1	9633294	9633414
1	9633419	9633539
1	9639935	9640090
1	9640196	9640326
1	9642327	9642417
1	9642426	9642587
1	9648920	9649087
1	9655878	9656055
1	9656853	9657081
1	9658443	9658653
1	9661128	9661492
1	9662136	9662343
1	9667612	9667930
1	9669772	9669999
1	9670508	9670628
1	9670633	9670811
1	9671007	9671241
1	9671781	9671965
1	9672939	9673134
1	9711789	9711880
1	9713814	9714003
1	9714019	9714068
1	9714081	9714106
1	9714220	9714499
1	9751504	9751649
1	9770140	9770164
1	9770336	9770360
1	9770449	9770674
1	9775578	9776156
1	9776400	9776726
1	9776951	9777238
1	9777574	9777800
1	9778089	9778282
1	9778712	9779016
1	9779917	9780320
1	9780468	9780987
1	9781164	9781358
1	9781466	9781665
1	9781798	9782434
1	9782467	9782747
1	9783127	9783387
1	9783985	9784241
1	9784274	9784528
1	9784841	9785078
1	9786872	9789172
1	9790616	9790794
1	9791229	9791485
1	9791840	9792025
1	9793377	9793585
1	9794045	9794234
1	9794991	9795260
1	9795440	9795641
1	9795958	9796131
1	9797474	9797682
1	9801176	9801371
1	9803914	9804140
1	9804405	9804668
1	9809537	9809825
1	9809829	9810010
1	9811564	9811788
1	9815141	9815354
1	9816510	9816707
1	9833292	9833500
1	9883579	9883707
1	9908333	9910908
1	9931135	9931356
1	9932003	9932236
1	9937942	9938067
1	9943742	9943816
1	9970132	9970316
1	9990391	9990585
1	9991929	9992050
1	9992858	9992979
1	9994783	9994956
1	9995458	9995667
1	9996567	9996694
1	10001105	10001227
1	10002678	10002848
1	10003485	10003593
1	10027369	10027541
1	10031948	10032281
1	10035547	10035903
1	10040983	10041357
1	10041384	10041408
1	10042262	10045556
1	10057286	10057455
1	10067629	10067757
1	10068155	10068373
1	10075767	10075971
1	10093680	10093893
1	10132081	10132330
1	10132468	10132690
1	10155447	10155684
1	10161152	10161370
1	10162935	10163162
1	10165554	10165845
1	10166202	10166641
1	10167212	10167333
1	10177434	10177658
1	10179468	10179671
1	10182019	10182228
1	10186795	10186977
1	10189410	10189622
1	10190554	10190932
1	10192426	10192630
1	10195045	10195267
1	10197091	10197318
1	10204954	10205142
1	10207002	10207245
1	10209177	10209354
1	10211383	10211667
1	10218402	10218585
1	10221130	10221352
1	10228181	10228423
1	10231128	10231387
1	10238641	10238876
1	10239384	10239629
1	10239848	10240043
1	10270763	10270956
1	10287835	10287935
1	10292241	10292540
1	10316284	10316497
1	10318530	10318775
1	10321856	10322097
1	10327361	10327684
1	10328133	10328405
1	10331506	10331677
1	10332278	10332563
1	10333016	10333182
1	10334909	10335139
1	10335360	10335581
1	10336348	10336530
1	10338023	10338216
1	10339086	10339317
1	10342359	10342655
1	10351035	10351270
1	10352066	10352278
1	10355078	10355259
1	10355628	10355885
1	10356598	10356836
1	10356921	10357191
1	10357194	10357385
1	10363175	10368675
1	10380056	10380241
1	10381740	10381935
1	10383891	10384256
1	10384761	10384994
1	10386038	10386497
1	10394477	10394815
1	10396551	10396913
1	10397066	10397286
1	10397393	10397732
1	10399806	10400018
1	10402060	10402269
1	10403221	10403429
1	10405852	10406035
1	10407736	10407964
1	10408656	10408831
1	10412619	10412902
1	10420892	10421241
1	10421604	10421952
1	10423320	10423452
1	10425119	10425372
1	10425390	10425835
1	10428502	10428694
1	10431137	10431378
1	10434323	10434637
1	10434878	10435124
1	10435267	10435483
1	10436533	10441661
1	10459015	10459260
1	10459575	10459781
1	10460429	10460671
1	10463107	10463294
1	10464197	10464434
1	10468000	10468217
1	10471454	10471694
1	10473098	10473375
1	10477023	10477255
1	10477412	10477654
1	10478862	10479017
1	10479392	10480201
1	10490356	10490476
1	10490481	10490686
1	10491344	10491532
1	10493810	10494033
1	10494686	10494880
1	10500296	10500416
1	10500419	10500539
1	10502339	10502554
1	10510089	10510343
1	10511387	10511590
1	10521491	10521711
1	10523019	10523237
1	10523521	10523722
1	10527262	10527455
1	10529233	10529449
1	10532371	10532552
1	10534905	10535098
1	10555133	10555157
1	10555171	10555195
1	10555247	10555452
1	10584440	10584464
1	10584513	10584560
1	10588285	10588309
1	10588414	10588438
1	10596168	10596399
1	10659206	10659568
1	10678354	10678547
1	10682917	10683291
1	10684341	10684514
1	10687308	10687482
1	10689542	10690815
1	10698998	10700116
1	10702915	10703088
1	10703216	10703447
1	10704973	10705157
1	10706184	10706426
1	10707853	10708271
1	10709119	10709494
1	10710617	10710848
1	10710928	10711133
1	10713087	10714313
1	10714475	10714673
1	10715705	10715873
1	10716635	10716818
1	10718479	10718689
1	10719703	10720640
1	10725061	10725628
1	10753846	10754028
1	10754327	10754448
1	11007700	11008954
1	11009670	11009930
1	11014050	11014205
1	11015046	11015276
1	11016993	11017165
1	11017649	11017845
1	11018638	11018838
1	11024184	11024378
1	11026320	11026539
1	11030026	11030163
1	11036110	11036313
1	11041951	11042164
1	11072678	11072820
1	11073697	11074078
1	11076784	11077114
1	11078647	11079011
1	11080430	11080682
1	11082083	11085549
1	11085929	11086133
1	11086579	11087765
1	11090162	11090345
1	11090738	11091004
1	11094761	11095084
1	11097728	11097970
1	11102906	11103099
1	11103357	11103612
1	11104834	11105064
1	11105183	11105616
1	11105624	11105752
1	11106509	11106854
1	11106887	11107407
1	11114926	11115146
1	11115819	11116015
1	11116016	11116195
1	11116654	11116774
1	11116779	11116899
1	11118750	11118946
1	11119259	11119440
1	11119829	11119950
1	11126655	11126889
1	11128052	11128235
1	11128667	11128835
1	11129618	11129811
1	11130836	11131037
1	11132126	11132324
1	11133941	11134071
1	11134213	11134437
1	11136847	11137054
1	11137416	11137604
1	11137606	11137726
1	11139779	11139909
1	11140412	11140542
1	11140768	11140976
1	11141132	11141328
1	11142678	11142798
1	11142799	11142919
1	11147441	11147654
1	11147833	11148021
1	11148093	11148266
1	11150545	11150665
1	11150667	11150787
1	11150990	11151199
1	11151467	11151702
1	11155836	11155957
1	11158049	11158284
1	11159742	11159926
1	11166587	11167621
1	11168200	11168426
1	11169266	11169496
1	11169611	11169807
1	11171090	11171218
1	11172888	11173063
1	11174354	11174595
1	11174806	11175046
1	11175430	11175647
1	11177019	11177187
1	11181282	11181493
1	11182015	11182253
1	11184480	11184710
1	11186658	11186890
1	11186975	11187221
1	11187620	11187883
1	11188040	11188257
1	11188490	11188682
1	11188891	11189116
1	11189742	11189987
1	11190504	11190854
1	11193116	11193357
1	11194387	11194612
1	11199340	11199757
1	11204684	11204904
1	11204965	11205205
1	11206630	11206868
1	11210162	11210361
1	11217188	11217426
1	11227417	11227613
1	11249622	11250025
1	11252214	11252439
1	11253611	11253788
1	11254538	11254754
1	11254842	11255069
1	11259259	11259780
1	11264528	11264780
1	11269299	11269544
1	11270829	11270999
1	11272287	11272551
1	11272768	11273001
1	11273435	11273669
1	11276171	11276407
1	11288704	11289053
1	11290961	11291206
1	11291336	11291578
1	11292445	11292605
1	11293383	11293564
1	11294179	11294388
1	11297879	11298144
1	11298438	11298725
1	11300318	11300632
1	11301589	11301810
1	11303150	11303408
1	11307661	11308173
1	11313875	11314107
1	11316028	11316286
1	11316319	11316343
1	11316357	11316381
1	11316969	11317280
1	11318435	11318670
1	11319284	11319542
1	11322481	11322608
1	11333254	11334154
1	11345672	11348491
1	11354780	11354978
1	11560996	11562114
1	11562755	11562974
1	11574370	11574567
1	11575397	11575598
1	11575975	11576182
1	11577477	11577666
1	11579418	11579640
1	11579693	11579910
1	11580745	11580934
1	11583972	11584092
1	11584094	11584214
1	11585173	11585343
1	11586660	11586863
1	11589551	11590041
1	11590903	11591069
1	11591533	11591766
1	11593758	11593931
1	11594394	11594597
1	11594874	11595056
1	11595059	11595179
1	11595515	11595680
1	11596434	11596805
1	11708246	11708449
1	11708677	11708911
1	11709138	11709315
1	11709830	11710110
1	11710473	11710859
1	11714223	11714445
1	11715809	11715939
1	11716029	11716159
1	11718289	11718710
1	11718714	11718920
1	11721192	11721404
1	11728663	11728793
1	11728883	11729013
1	11731318	11731536
1	11731968	11732159
1	11733323	11733512
1	11733664	11733784
1	11733787	11733967
1	11734787	11734959
1	11735057	11735253
1	11735665	11736228
1	11736890	11737058
1	11737454	11737688
1	11740347	11740658
1	11766280	11766410
1	11766495	11766756
1	11769324	11769444
1	11769449	11769569
1	11771842	11771962
1	11771967	11772087
1	11772318	11772490
1	11775159	11775345
1	11779594	11779714
1	11779718	11779838
1	11782742	11782868
1	11796233	11796440
1	11804562	11804687
1	11805808	11805982
1	11806078	11806360
1	11807394	11807602
1	11808434	11808677
1	11810074	11810316
1	11821862	11822212
1	11822214	11822409
1	11824301	11824512
1	11825855	11826580
1	11826707	11826882
1	11827076	11827357
1	11828140	11828459
1	11831513	11831686
1	11832138	11832267
1	11835437	11835557
1	11835560	11835680
1	11836448	11836681
1	11838692	11839126
1	11839806	11840012
1	11842178	11842362
1	11844180	11844663
1	11845151	11845375
1	11845786	11851067
1	11851197	11851484
1	11852281	11852456
1	11853808	11853938
1	11853943	11854297
1	11854394	11854639
1	11854720	11855119
1	11855134	11855429
1	11856242	11856505
1	11860215	11860453
1	11861126	11861536
1	11862765	11862790
1	11862915	11863246
1	11863458	11863675
1	11864512	11864536
1	11865381	11865405
1	11865944	11866426
1	11867082	11867292
1	11875834	11876047
1	11876555	11876862
1	11879481	11879680
1	11880348	11880470
1	11882612	11882960
1	11883712	11883981
1	11884413	11884630
1	11884656	11884784
1	11886174	11886352
1	11887054	11887409
1	11888107	11888332
1	11888442	11888701
1	11889102	11889465
1	11893483	11893735
1	11893913	11894107
1	11894171	11894734
1	11895984	11896252
1	11896889	11897316
1	11897336	11897580
1	11898268	11899099
1	11900098	11903201
1	11903740	11904150
1	11905583	11906172
1	11907101	11907840
1	11917520	11917773
1	11918250	11918546
1	11918727	11918992
1	11971180	11971295
1	11980356	11980477
1	11982551	11982680
1	11982722	11983334
1	11983340	11983576
1	11985209	11985299
1	11985313	11985496
1	11985508	11985897
1	11986014	11986135
1	11986186	11986325
1	11994723	11995029
1	12004506	12004739
1	12008004	12008223
1	12009745	12010027
1	12010389	12010597
1	12012576	12012852
1	12014530	12014721
1	12014781	12015005
1	12016826	12017105
1	12017109	12017300
1	12017871	12018105
1	12018459	12018791
1	12020682	12020918
1	12023478	12023738
1	12024165	12024508
1	12024626	12024882
1	12025479	12025739
1	12026227	12026403
1	12026976	12027172
1	12030683	12030914
1	12032874	12033074
1	12034688	12035599
1	12040237	12040561
1	12041844	12041868
1	12042026	12042171
1	12042173	12042197
1	12042557	12042581
1	12042645	12042669
1	12049180	12049452
1	12052589	12052767
1	12056142	12056522
1	12057213	12057550
1	12058771	12059311
1	12061339	12061696
1	12061698	12061913
1	12062018	12062214
1	12064015	12064210
1	12064514	12064724
1	12064851	12065130
1	12065733	12066021
1	12066573	12066777
1	12067081	12067347
1	12069601	12069820
1	12071425	12073572
1	12079298	12079629
1	12081681	12082001
1	12082131	12082572
1	12082790	12082994
1	12089069	12089253
1	12089257	12089377
1	12089777	12090201
1	12091288	12091480
1	12091577	12091618
1	12091679	12092106
1	12123433	12123820
1	12144404	12144628
1	12157133	12157378
1	12164415	12164646
1	12169527	12169750
1	12170077	12170315
1	12171930	12172171
1	12175613	12175817
1	12183250	12183454
1	12183685	12183904
1	12185987	12186313
1	12195624	12195804
1	12198265	12198551
1	12202270	12204264
1	12227032	12227246
1	12227517	12227734
1	12248750	12249010
1	12250919	12251177
1	12251728	12252095
1	12252387	12252613
1	12252899	12253341
1	12253966	12254132
1	12254552	12254721
1	12261968	12262327
1	12266764	12269277
1	12294289	12294461
1	12302565	12302753
1	12304312	12304689
1	12309281	12309493
1	12313747	12313916
1	12316422	12316626
1	12316999	12317215
1	12318019	12318199
1	12320737	12320904
1	12321061	12321264
1	12321929	12322115
1	12326936	12327111
1	12327849	12327971
1	12328705	12328941
1	12331013	12331218
1	12333006	12333197
1	12335866	12335986
1	12335990	12336495
1	12336500	12336751
1	12336753	12337516
1	12337519	12338134
1	12339549	12339736
1	12342749	12342869
1	12342872	12343380
1	12343384	12343552
1	12343554	12343719
1	12343720	12343840
1	12348208	12348446
1	12350998	12351195
[truncated: 198,000+ more rows]
