# Supplementary material for: Achieving high-sensitivity for clinical applications using augmented exome sequencing
Source: Genome Med. 2015 Jul 16;7(1):71. doi: 10.1186/s13073-015-0197-4 (PMC4534066; doi:10.1186/s13073-015-0197-4)
Supplement: Additional file 3: — Defines regions of the MIG using chromosomal position information and relevant gene identifiers; the reference transcript used for gene definitions; and the sources from which the genes were drawn. (XLSX 4964 kb) [file 13073_2015_197_MOESM3_ESM.xlsx]

## Sheet: Additional_file_2_temp_rev
5,419 genes denoted as part of the MIG, mapped to GRCh37.p13 and defined by the reference transcript and protein-coding regions. The last 5 columns indicate the source used as evidence for inclusion in the MIG (CGC= Cancer Gene Census, GTR= Genetic Testing Registry, Clinical; HGMD= Human Gene Mutation Database; OMIM = Online Mendelian Inheritance in Man; PGKB= PharmGKB (VIP and CPIC)
chr	start	stop	transcript	class	symbol	ncbi_id	PGKB	GTR	CGC	HGMD	OMIM
chr1	69091	70008	NM_001005484.1	protein-coding	OR4F5	79501	NA	NA	NA	1	NA
chr1	948954	948956	NM_005101.3	protein-coding	ISG15	9636	NA	NA	NA	1	NA
chr1	949364	949858	NM_005101.3	protein-coding	ISG15	9636	NA	NA	NA	1	NA
chr1	955553	955753	NM_198576.3	protein-coding	AGRN	375790	NA	1	NA	1	1
chr1	957581	957842	NM_198576.3	protein-coding	AGRN	375790	NA	1	NA	1	1
chr1	970657	970704	NM_198576.3	protein-coding	AGRN	375790	NA	1	NA	1	1
chr1	976045	976260	NM_198576.3	protein-coding	AGRN	375790	NA	1	NA	1	1
chr1	976553	976777	NM_198576.3	protein-coding	AGRN	375790	NA	1	NA	1	1
chr1	976858	977082	NM_198576.3	protein-coding	AGRN	375790	NA	1	NA	1	1
chr1	977336	977542	NM_198576.3	protein-coding	AGRN	375790	NA	1	NA	1	1
chr1	978619	978837	NM_198576.3	protein-coding	AGRN	375790	NA	1	NA	1	1
chr1	978918	979112	NM_198576.3	protein-coding	AGRN	375790	NA	1	NA	1	1
chr1	979203	979403	NM_198576.3	protein-coding	AGRN	375790	NA	1	NA	1	1
chr1	979489	979637	NM_198576.3	protein-coding	AGRN	375790	NA	1	NA	1	1
chr1	979714	979819	NM_198576.3	protein-coding	AGRN	375790	NA	1	NA	1	1
chr1	980541	980657	NM_198576.3	protein-coding	AGRN	375790	NA	1	NA	1	1
chr1	980739	980903	NM_198576.3	protein-coding	AGRN	375790	NA	1	NA	1	1
chr1	981113	981256	NM_198576.3	protein-coding	AGRN	375790	NA	1	NA	1	1
chr1	981344	981468	NM_198576.3	protein-coding	AGRN	375790	NA	1	NA	1	1
chr1	981540	981645	NM_198576.3	protein-coding	AGRN	375790	NA	1	NA	1	1
chr1	981777	982115	NM_198576.3	protein-coding	AGRN	375790	NA	1	NA	1	1
chr1	982200	982337	NM_198576.3	protein-coding	AGRN	375790	NA	1	NA	1	1
chr1	982707	982834	NM_198576.3	protein-coding	AGRN	375790	NA	1	NA	1	1
chr1	982953	983067	NM_198576.3	protein-coding	AGRN	375790	NA	1	NA	1	1
chr1	983156	983275	NM_198576.3	protein-coding	AGRN	375790	NA	1	NA	1	1
chr1	983392	983745	NM_198576.3	protein-coding	AGRN	375790	NA	1	NA	1	1
chr1	984247	984439	NM_198576.3	protein-coding	AGRN	375790	NA	1	NA	1	1
chr1	984616	984831	NM_198576.3	protein-coding	AGRN	375790	NA	1	NA	1	1
chr1	984946	985175	NM_198576.3	protein-coding	AGRN	375790	NA	1	NA	1	1
chr1	985283	985417	NM_198576.3	protein-coding	AGRN	375790	NA	1	NA	1	1
chr1	985613	985709	NM_198576.3	protein-coding	AGRN	375790	NA	1	NA	1	1
chr1	985807	985971	NM_198576.3	protein-coding	AGRN	375790	NA	1	NA	1	1
chr1	986106	986217	NM_198576.3	protein-coding	AGRN	375790	NA	1	NA	1	1
chr1	986633	986749	NM_198576.3	protein-coding	AGRN	375790	NA	1	NA	1	1
chr1	986833	987025	NM_198576.3	protein-coding	AGRN	375790	NA	1	NA	1	1
chr1	987108	987195	NM_198576.3	protein-coding	AGRN	375790	NA	1	NA	1	1
chr1	989133	989357	NM_198576.3	protein-coding	AGRN	375790	NA	1	NA	1	1
chr1	989828	989931	NM_198576.3	protein-coding	AGRN	375790	NA	1	NA	1	1
chr1	990204	990361	NM_198576.3	protein-coding	AGRN	375790	NA	1	NA	1	1
chr1	1146935	1147005	NM_003327.3	protein-coding	TNFRSF4	7293	NA	NA	NA	1	NA
chr1	1147084	1147212	NM_003327.3	protein-coding	TNFRSF4	7293	NA	NA	NA	1	NA
chr1	1147322	1147518	NM_003327.3	protein-coding	TNFRSF4	7293	NA	NA	NA	1	NA
chr1	1148018	1148084	NM_003327.3	protein-coding	TNFRSF4	7293	NA	NA	NA	1	NA
chr1	1148372	1148473	NM_003327.3	protein-coding	TNFRSF4	7293	NA	NA	NA	1	NA
chr1	1149043	1149165	NM_003327.3	protein-coding	TNFRSF4	7293	NA	NA	NA	1	NA
chr1	1149363	1149507	NM_003327.3	protein-coding	TNFRSF4	7293	NA	NA	NA	1	NA
chr1	1167659	1168648	NM_080605.3	protein-coding	B3GALT6	126792	NA	1	NA	1	1
chr1	1266726	1266916	NM_152228.1	protein-coding	TAS1R3	83756	NA	NA	NA	1	NA
chr1	1267018	1267318	NM_152228.1	protein-coding	TAS1R3	83756	NA	NA	NA	1	NA
chr1	1267404	1268186	NM_152228.1	protein-coding	TAS1R3	83756	NA	NA	NA	1	NA
chr1	1268301	1268504	NM_152228.1	protein-coding	TAS1R3	83756	NA	NA	NA	1	NA
chr1	1268639	1268759	NM_152228.1	protein-coding	TAS1R3	83756	NA	NA	NA	1	NA
chr1	1268886	1269844	NM_152228.1	protein-coding	TAS1R3	83756	NA	NA	NA	1	NA
chr1	1634346	1634438	NM_024011.2	protein-coding	CDK11A	728642	NA	NA	NA	1	NA
chr1	1634519	1634708	NM_024011.2	protein-coding	CDK11A	728642	NA	NA	NA	1	NA
chr1	1634915	1635063	NM_024011.2	protein-coding	CDK11A	728642	NA	NA	NA	1	NA
chr1	1635263	1635379	NM_024011.2	protein-coding	CDK11A	728642	NA	NA	NA	1	NA
chr1	1635478	1635585	NM_024011.2	protein-coding	CDK11A	728642	NA	NA	NA	1	NA
chr1	1635662	1635783	NM_024011.2	protein-coding	CDK11A	728642	NA	NA	NA	1	NA
chr1	1635989	1636094	NM_024011.2	protein-coding	CDK11A	728642	NA	NA	NA	1	NA
chr1	1636343	1636464	NM_024011.2	protein-coding	CDK11A	728642	NA	NA	NA	1	NA
chr1	1637081	1637171	NM_024011.2	protein-coding	CDK11A	728642	NA	NA	NA	1	NA
chr1	1638848	1639023	NM_024011.2	protein-coding	CDK11A	728642	NA	NA	NA	1	NA
chr1	1639619	1639684	NM_024011.2	protein-coding	CDK11A	728642	NA	NA	NA	1	NA
chr1	1640233	1640391	NM_024011.2	protein-coding	CDK11A	728642	NA	NA	NA	1	NA
chr1	1640477	1640572	NM_024011.2	protein-coding	CDK11A	728642	NA	NA	NA	1	NA
chr1	1640957	1641079	NM_024011.2	protein-coding	CDK11A	728642	NA	NA	NA	1	NA
chr1	1643703	1643839	NM_024011.2	protein-coding	CDK11A	728642	NA	NA	NA	1	NA
chr1	1647785	1647917	NM_024011.2	protein-coding	CDK11A	728642	NA	NA	NA	1	NA
chr1	1650767	1650894	NM_024011.2	protein-coding	CDK11A	728642	NA	NA	NA	1	NA
chr1	1653035	1653150	NM_024011.2	protein-coding	CDK11A	728642	NA	NA	NA	1	NA
chr1	1654147	1654257	NM_024011.2	protein-coding	CDK11A	728642	NA	NA	NA	1	NA
chr1	1950863	1950930	NM_000815.4	protein-coding	GABRD	2563	NA	1	NA	1	NA
chr1	1956381	1956493	NM_000815.4	protein-coding	GABRD	2563	NA	1	NA	1	NA
chr1	1956773	1956840	NM_000815.4	protein-coding	GABRD	2563	NA	1	NA	1	NA
chr1	1956957	1957177	NM_000815.4	protein-coding	GABRD	2563	NA	1	NA	1	NA
chr1	1959016	1959098	NM_000815.4	protein-coding	GABRD	2563	NA	1	NA	1	NA
chr1	1959594	1959731	NM_000815.4	protein-coding	GABRD	2563	NA	1	NA	1	NA
chr1	1960550	1960705	NM_000815.4	protein-coding	GABRD	2563	NA	1	NA	1	NA
chr1	1960990	1961201	NM_000815.4	protein-coding	GABRD	2563	NA	1	NA	1	NA
chr1	1961422	1961721	NM_000815.4	protein-coding	GABRD	2563	NA	1	NA	1	NA
chr1	2160206	2161174	NM_003036.3	protein-coding	SKI	6497	NA	1	NA	1	1
chr1	2234417	2234542	NM_003036.3	protein-coding	SKI	6497	NA	1	NA	1	1
chr1	2234724	2234839	NM_003036.3	protein-coding	SKI	6497	NA	1	NA	1	1
chr1	2235279	2235541	NM_003036.3	protein-coding	SKI	6497	NA	1	NA	1	1
chr1	2235732	2236024	NM_003036.3	protein-coding	SKI	6497	NA	1	NA	1	1
chr1	2237459	2237689	NM_003036.3	protein-coding	SKI	6497	NA	1	NA	1	1
chr1	2238016	2238204	NM_003036.3	protein-coding	SKI	6497	NA	1	NA	1	1
chr1	2337205	2337273	NM_153818.1	protein-coding	PEX10	5192	NA	1	NA	1	1
chr1	2337923	2338058	NM_153818.1	protein-coding	PEX10	5192	NA	1	NA	1	1
chr1	2338159	2338394	NM_153818.1	protein-coding	PEX10	5192	NA	1	NA	1	1
chr1	2339891	2340297	NM_153818.1	protein-coding	PEX10	5192	NA	1	NA	1	1
chr1	2341810	2341890	NM_153818.1	protein-coding	PEX10	5192	NA	1	NA	1	1
chr1	2343830	2343941	NM_153818.1	protein-coding	PEX10	5192	NA	1	NA	1	1
chr1	2488104	2488172	NM_003820.2	protein-coding	TNFRSF14	8764	NA	NA	1	1	NA
chr1	2489165	2489273	NM_003820.2	protein-coding	TNFRSF14	8764	NA	NA	1	1	NA
chr1	2489782	2489907	NM_003820.2	protein-coding	TNFRSF14	8764	NA	NA	1	1	NA
chr1	2491262	2491417	NM_003820.2	protein-coding	TNFRSF14	8764	NA	NA	1	1	NA
chr1	2492063	2492153	NM_003820.2	protein-coding	TNFRSF14	8764	NA	NA	1	1	NA
chr1	2493112	2493254	NM_003820.2	protein-coding	TNFRSF14	8764	NA	NA	1	1	NA
chr1	2494304	2494335	NM_003820.2	protein-coding	TNFRSF14	8764	NA	NA	1	1	NA
chr1	2494587	2494712	NM_003820.2	protein-coding	TNFRSF14	8764	NA	NA	1	1	NA
chr1	2522429	2522528	NM_033467.3	protein-coding	MMEL1	79258	NA	NA	NA	1	NA
chr1	2522996	2523072	NM_033467.3	protein-coding	MMEL1	79258	NA	NA	NA	1	NA
chr1	2523371	2523466	NM_033467.3	protein-coding	MMEL1	79258	NA	NA	NA	1	NA
chr1	2524094	2524159	NM_033467.3	protein-coding	MMEL1	79258	NA	NA	NA	1	NA
chr1	2524272	2524405	NM_033467.3	protein-coding	MMEL1	79258	NA	NA	NA	1	NA
chr1	2525253	2525372	NM_033467.3	protein-coding	MMEL1	79258	NA	NA	NA	1	NA
chr1	2525824	2525882	NM_033467.3	protein-coding	MMEL1	79258	NA	NA	NA	1	NA
chr1	2526229	2526332	NM_033467.3	protein-coding	MMEL1	79258	NA	NA	NA	1	NA
chr1	2526715	2526798	NM_033467.3	protein-coding	MMEL1	79258	NA	NA	NA	1	NA
chr1	2527448	2527546	NM_033467.3	protein-coding	MMEL1	79258	NA	NA	NA	1	NA
chr1	2528000	2528128	NM_033467.3	protein-coding	MMEL1	79258	NA	NA	NA	1	NA
chr1	2529646	2529739	NM_033467.3	protein-coding	MMEL1	79258	NA	NA	NA	1	NA
chr1	2530093	2530229	NM_033467.3	protein-coding	MMEL1	79258	NA	NA	NA	1	NA
chr1	2535323	2535412	NM_033467.3	protein-coding	MMEL1	79258	NA	NA	NA	1	NA
chr1	2535586	2535720	NM_033467.3	protein-coding	MMEL1	79258	NA	NA	NA	1	NA
chr1	2536997	2537062	NM_033467.3	protein-coding	MMEL1	79258	NA	NA	NA	1	NA
chr1	2537687	2537805	NM_033467.3	protein-coding	MMEL1	79258	NA	NA	NA	1	NA
chr1	2538413	2538508	NM_033467.3	protein-coding	MMEL1	79258	NA	NA	NA	1	NA
chr1	2540778	2540858	NM_033467.3	protein-coding	MMEL1	79258	NA	NA	NA	1	NA
chr1	2541109	2541270	NM_033467.3	protein-coding	MMEL1	79258	NA	NA	NA	1	NA
chr1	2542720	2542779	NM_033467.3	protein-coding	MMEL1	79258	NA	NA	NA	1	NA
chr1	2543566	2543643	NM_033467.3	protein-coding	MMEL1	79258	NA	NA	NA	1	NA
chr1	2560770	2560923	NM_033467.3	protein-coding	MMEL1	79258	NA	NA	NA	1	NA
chr1	2985824	2985860	NM_022114.3	protein-coding	PRDM16	63976	NA	1	1	NA	1
chr1	3102689	3103038	NM_022114.3	protein-coding	PRDM16	63976	NA	1	1	NA	1
chr1	3160651	3160701	NM_022114.3	protein-coding	PRDM16	63976	NA	1	1	NA	1
chr1	3301716	3301850	NM_022114.3	protein-coding	PRDM16	63976	NA	1	1	NA	1
chr1	3313055	3313157	NM_022114.3	protein-coding	PRDM16	63976	NA	1	1	NA	1
chr1	3319355	3319562	NM_022114.3	protein-coding	PRDM16	63976	NA	1	1	NA	1
chr1	3321303	3321450	NM_022114.3	protein-coding	PRDM16	63976	NA	1	1	NA	1
chr1	3322059	3322212	NM_022114.3	protein-coding	PRDM16	63976	NA	1	1	NA	1
chr1	3327948	3329364	NM_022114.3	protein-coding	PRDM16	63976	NA	1	1	NA	1
chr1	3331124	3331211	NM_022114.3	protein-coding	PRDM16	63976	NA	1	1	NA	1
chr1	3334392	3334561	NM_022114.3	protein-coding	PRDM16	63976	NA	1	1	NA	1
chr1	3335231	3335308	NM_022114.3	protein-coding	PRDM16	63976	NA	1	1	NA	1
chr1	3342145	3342314	NM_022114.3	protein-coding	PRDM16	63976	NA	1	1	NA	1
chr1	3342615	3342789	NM_022114.3	protein-coding	PRDM16	63976	NA	1	1	NA	1
chr1	3347436	3347672	NM_022114.3	protein-coding	PRDM16	63976	NA	1	1	NA	1
chr1	3348530	3348704	NM_022114.3	protein-coding	PRDM16	63976	NA	1	1	NA	1
chr1	3350241	3350375	NM_022114.3	protein-coding	PRDM16	63976	NA	1	1	NA	1
chr1	3598930	3598994	NM_005427.3	protein-coding	TP73	7161	NA	NA	NA	1	1
chr1	3599624	3599744	NM_005427.3	protein-coding	TP73	7161	NA	NA	NA	1	1
chr1	3624113	3624355	NM_005427.3	protein-coding	TP73	7161	NA	NA	NA	1	1
chr1	3638585	3638771	NM_005427.3	protein-coding	TP73	7161	NA	NA	NA	1	1
chr1	3639918	3640033	NM_005427.3	protein-coding	TP73	7161	NA	NA	NA	1	1
chr1	3643679	3643788	NM_005427.3	protein-coding	TP73	7161	NA	NA	NA	1	1
chr1	3644192	3644334	NM_005427.3	protein-coding	TP73	7161	NA	NA	NA	1	1
chr1	3644693	3644781	NM_005427.3	protein-coding	TP73	7161	NA	NA	NA	1	1
chr1	3645891	3646012	NM_005427.3	protein-coding	TP73	7161	NA	NA	NA	1	1
chr1	3646564	3646712	NM_005427.3	protein-coding	TP73	7161	NA	NA	NA	1	1
chr1	3647491	3647629	NM_005427.3	protein-coding	TP73	7161	NA	NA	NA	1	1
chr1	3648027	3648120	NM_005427.3	protein-coding	TP73	7161	NA	NA	NA	1	1
chr1	3649311	3649643	NM_005427.3	protein-coding	TP73	7161	NA	NA	NA	1	1
chr1	5923325	5923465	NM_015102.3	protein-coding	NPHP4	261734	NA	1	NA	1	1
chr1	5923950	5924093	NM_015102.3	protein-coding	NPHP4	261734	NA	1	NA	1	1
chr1	5924398	5924577	NM_015102.3	protein-coding	NPHP4	261734	NA	1	NA	1	1
chr1	5925162	5925333	NM_015102.3	protein-coding	NPHP4	261734	NA	1	NA	1	1
chr1	5926433	5926518	NM_015102.3	protein-coding	NPHP4	261734	NA	1	NA	1	1
chr1	5927090	5927175	NM_015102.3	protein-coding	NPHP4	261734	NA	1	NA	1	1
chr1	5927800	5927956	NM_015102.3	protein-coding	NPHP4	261734	NA	1	NA	1	1
chr1	5933312	5933395	NM_015102.3	protein-coding	NPHP4	261734	NA	1	NA	1	1
chr1	5934531	5934717	NM_015102.3	protein-coding	NPHP4	261734	NA	1	NA	1	1
chr1	5934934	5935160	NM_015102.3	protein-coding	NPHP4	261734	NA	1	NA	1	1
chr1	5937153	5937358	NM_015102.3	protein-coding	NPHP4	261734	NA	1	NA	1	1
chr1	5940174	5940299	NM_015102.3	protein-coding	NPHP4	261734	NA	1	NA	1	1
chr1	5947346	5947526	NM_015102.3	protein-coding	NPHP4	261734	NA	1	NA	1	1
chr1	5950928	5951088	NM_015102.3	protein-coding	NPHP4	261734	NA	1	NA	1	1
chr1	5964677	5964864	NM_015102.3	protein-coding	NPHP4	261734	NA	1	NA	1	1
chr1	5965352	5965543	NM_015102.3	protein-coding	NPHP4	261734	NA	1	NA	1	1
chr1	5965692	5965843	NM_015102.3	protein-coding	NPHP4	261734	NA	1	NA	1	1
chr1	5967175	5967282	NM_015102.3	protein-coding	NPHP4	261734	NA	1	NA	1	1
chr1	5969212	5969273	NM_015102.3	protein-coding	NPHP4	261734	NA	1	NA	1	1
chr1	5987709	5987847	NM_015102.3	protein-coding	NPHP4	261734	NA	1	NA	1	1
chr1	5993207	5993389	NM_015102.3	protein-coding	NPHP4	261734	NA	1	NA	1	1
chr1	6007164	6007290	NM_015102.3	protein-coding	NPHP4	261734	NA	1	NA	1	1
chr1	6008130	6008311	NM_015102.3	protein-coding	NPHP4	261734	NA	1	NA	1	1
chr1	6012760	6012896	NM_015102.3	protein-coding	NPHP4	261734	NA	1	NA	1	1
chr1	6021854	6022009	NM_015102.3	protein-coding	NPHP4	261734	NA	1	NA	1	1
chr1	6027359	6027423	NM_015102.3	protein-coding	NPHP4	261734	NA	1	NA	1	1
chr1	6029147	6029319	NM_015102.3	protein-coding	NPHP4	261734	NA	1	NA	1	1
chr1	6038330	6038473	NM_015102.3	protein-coding	NPHP4	261734	NA	1	NA	1	1
chr1	6046215	6046349	NM_015102.3	protein-coding	NPHP4	261734	NA	1	NA	1	1
chr1	6100629	6100705	NM_003636.3	protein-coding	KCNAB2	8514	NA	NA	NA	1	NA
chr1	6101891	6101932	NM_003636.3	protein-coding	KCNAB2	8514	NA	NA	NA	1	NA
chr1	6132815	6132858	NM_003636.3	protein-coding	KCNAB2	8514	NA	NA	NA	1	NA
chr1	6133793	6133830	NM_003636.3	protein-coding	KCNAB2	8514	NA	NA	NA	1	NA
chr1	6142255	6142334	NM_003636.3	protein-coding	KCNAB2	8514	NA	NA	NA	1	NA
chr1	6145264	6145308	NM_003636.3	protein-coding	KCNAB2	8514	NA	NA	NA	1	NA
chr1	6147527	6147571	NM_003636.3	protein-coding	KCNAB2	8514	NA	NA	NA	1	NA
chr1	6149068	6149111	NM_003636.3	protein-coding	KCNAB2	8514	NA	NA	NA	1	NA
chr1	6150449	6150535	NM_003636.3	protein-coding	KCNAB2	8514	NA	NA	NA	1	NA
chr1	6154460	6154545	NM_003636.3	protein-coding	KCNAB2	8514	NA	NA	NA	1	NA
chr1	6155383	6155503	NM_003636.3	protein-coding	KCNAB2	8514	NA	NA	NA	1	NA
chr1	6155590	6155684	NM_003636.3	protein-coding	KCNAB2	8514	NA	NA	NA	1	NA
chr1	6156696	6156816	NM_003636.3	protein-coding	KCNAB2	8514	NA	NA	NA	1	NA
chr1	6157329	6157417	NM_003636.3	protein-coding	KCNAB2	8514	NA	NA	NA	1	NA
chr1	6158545	6158634	NM_003636.3	protein-coding	KCNAB2	8514	NA	NA	NA	1	NA
chr1	6485016	6485309	NM_031475.2	protein-coding	ESPN	83715	NA	1	NA	1	1
chr1	6488286	6488479	NM_031475.2	protein-coding	ESPN	83715	NA	1	NA	1	1
chr1	6500314	6500500	NM_031475.2	protein-coding	ESPN	83715	NA	1	NA	1	1
chr1	6500686	6500868	NM_031475.2	protein-coding	ESPN	83715	NA	1	NA	1	1
chr1	6500994	6501125	NM_031475.2	protein-coding	ESPN	83715	NA	1	NA	1	1
chr1	6504541	6504742	NM_031475.2	protein-coding	ESPN	83715	NA	1	NA	1	1
chr1	6505724	6505995	NM_031475.2	protein-coding	ESPN	83715	NA	1	NA	1	1
chr1	6508701	6509151	NM_031475.2	protein-coding	ESPN	83715	NA	1	NA	1	1
chr1	6511663	6511808	NM_031475.2	protein-coding	ESPN	83715	NA	1	NA	1	1
chr1	6511893	6512156	NM_031475.2	protein-coding	ESPN	83715	NA	1	NA	1	1
chr1	6517244	6517323	NM_031475.2	protein-coding	ESPN	83715	NA	1	NA	1	1
chr1	6517421	6517432	NM_031475.2	protein-coding	ESPN	83715	NA	1	NA	1	1
chr1	6520059	6520206	NM_031475.2	protein-coding	ESPN	83715	NA	1	NA	1	1
chr1	6521494	6521822	NM_148965.1	protein-coding	TNFRSF25	8718	NA	NA	NA	1	NA
chr1	6522054	6522234	NM_148965.1	protein-coding	TNFRSF25	8718	NA	NA	NA	1	NA
chr1	6522689	6522726	NM_148965.1	protein-coding	TNFRSF25	8718	NA	NA	NA	1	NA
chr1	6522923	6523030	NM_148965.1	protein-coding	TNFRSF25	8718	NA	NA	NA	1	NA
chr1	6523125	6523207	NM_148965.1	protein-coding	TNFRSF25	8718	NA	NA	NA	1	NA
chr1	6524435	6524513	NM_148965.1	protein-coding	TNFRSF25	8718	NA	NA	NA	1	NA
chr1	6524612	6524779	NM_148965.1	protein-coding	TNFRSF25	8718	NA	NA	NA	1	NA
chr1	6525148	6525282	NM_148965.1	protein-coding	TNFRSF25	8718	NA	NA	NA	1	NA
chr1	6525500	6525620	NM_148965.1	protein-coding	TNFRSF25	8718	NA	NA	NA	1	NA
chr1	6526129	6526167	NM_148965.1	protein-coding	TNFRSF25	8718	NA	NA	NA	1	NA
chr1	6527623	6527632	NM_020631.4	protein-coding	PLEKHG5	57449	NA	1	NA	1	1
chr1	6527885	6528646	NM_020631.4	protein-coding	PLEKHG5	57449	NA	1	NA	1	1
chr1	6529102	6529301	NM_020631.4	protein-coding	PLEKHG5	57449	NA	1	NA	1	1
chr1	6529395	6529510	NM_020631.4	protein-coding	PLEKHG5	57449	NA	1	NA	1	1
chr1	6529604	6529736	NM_020631.4	protein-coding	PLEKHG5	57449	NA	1	NA	1	1
chr1	6530296	6530415	NM_020631.4	protein-coding	PLEKHG5	57449	NA	1	NA	1	1
chr1	6530566	6530703	NM_020631.4	protein-coding	PLEKHG5	57449	NA	1	NA	1	1
chr1	6530795	6530944	NM_020631.4	protein-coding	PLEKHG5	57449	NA	1	NA	1	1
chr1	6531050	6531160	NM_020631.4	protein-coding	PLEKHG5	57449	NA	1	NA	1	1
chr1	6531548	6531697	NM_020631.4	protein-coding	PLEKHG5	57449	NA	1	NA	1	1
chr1	6531818	6531868	NM_020631.4	protein-coding	PLEKHG5	57449	NA	1	NA	1	1
chr1	6532587	6532682	NM_020631.4	protein-coding	PLEKHG5	57449	NA	1	NA	1	1
chr1	6533046	6533234	NM_020631.4	protein-coding	PLEKHG5	57449	NA	1	NA	1	1
chr1	6533311	6533514	NM_020631.4	protein-coding	PLEKHG5	57449	NA	1	NA	1	1
chr1	6534073	6534224	NM_020631.4	protein-coding	PLEKHG5	57449	NA	1	NA	1	1
chr1	6534511	6534647	NM_020631.4	protein-coding	PLEKHG5	57449	NA	1	NA	1	1
chr1	6535107	6535198	NM_020631.4	protein-coding	PLEKHG5	57449	NA	1	NA	1	1
chr1	6535522	6535582	NM_020631.4	protein-coding	PLEKHG5	57449	NA	1	NA	1	1
chr1	6535991	6536096	NM_020631.4	protein-coding	PLEKHG5	57449	NA	1	NA	1	1
chr1	6537589	6537631	NM_020631.4	protein-coding	PLEKHG5	57449	NA	1	NA	1	1
chr1	6615434	6615624	NM_138697.3	protein-coding	TAS1R1	80835	NA	NA	NA	1	NA
chr1	6630969	6631275	NM_138697.3	protein-coding	TAS1R1	80835	NA	NA	NA	1	NA
chr1	6634691	6635452	NM_138697.3	protein-coding	TAS1R1	80835	NA	NA	NA	1	NA
chr1	6636475	6636687	NM_138697.3	protein-coding	TAS1R1	80835	NA	NA	NA	1	NA
chr1	6637010	6637130	NM_138697.3	protein-coding	TAS1R1	80835	NA	NA	NA	1	NA
chr1	6638713	6639644	NM_138697.3	protein-coding	TAS1R1	80835	NA	NA	NA	1	NA
chr1	6845591	6845635	NM_015215.2	protein-coding	CAMTA1	23261	NA	1	1	1	1
chr1	6880241	6880310	NM_015215.2	protein-coding	CAMTA1	23261	NA	1	1	1	1
chr1	6885152	6885270	NM_015215.2	protein-coding	CAMTA1	23261	NA	1	1	1	1
chr1	7151364	7151431	NM_015215.2	protein-coding	CAMTA1	23261	NA	1	1	1	1
chr1	7309551	7309686	NM_015215.2	protein-coding	CAMTA1	23261	NA	1	1	1	1
chr1	7527890	7527961	NM_015215.2	protein-coding	CAMTA1	23261	NA	1	1	1	1
chr1	7700460	7700613	NM_015215.2	protein-coding	CAMTA1	23261	NA	1	1	1	1
chr1	7721786	7721926	NM_015215.2	protein-coding	CAMTA1	23261	NA	1	1	1	1
chr1	7723413	7725259	NM_015215.2	protein-coding	CAMTA1	23261	NA	1	1	1	1
chr1	7730971	7731097	NM_015215.2	protein-coding	CAMTA1	23261	NA	1	1	1	1
chr1	7737659	7737793	NM_015215.2	protein-coding	CAMTA1	23261	NA	1	1	1	1
chr1	7792508	7792659	NM_015215.2	protein-coding	CAMTA1	23261	NA	1	1	1	1
chr1	7796404	7796600	NM_015215.2	protein-coding	CAMTA1	23261	NA	1	1	1	1
chr1	7796991	7797069	NM_015215.2	protein-coding	CAMTA1	23261	NA	1	1	1	1
chr1	7797315	7797630	NM_015215.2	protein-coding	CAMTA1	23261	NA	1	1	1	1
chr1	7798019	7798542	NM_015215.2	protein-coding	CAMTA1	23261	NA	1	1	1	1
chr1	7804895	7805082	NM_015215.2	protein-coding	CAMTA1	23261	NA	1	1	1	1
chr1	7805905	7806151	NM_015215.2	protein-coding	CAMTA1	23261	NA	1	1	1	1
chr1	7807770	7807841	NM_015215.2	protein-coding	CAMTA1	23261	NA	1	1	1	1
chr1	7811259	7811452	NM_015215.2	protein-coding	CAMTA1	23261	NA	1	1	1	1
chr1	7812519	7812593	NM_015215.2	protein-coding	CAMTA1	23261	NA	1	1	1	1
chr1	7815698	7815728	NM_015215.2	protein-coding	CAMTA1	23261	NA	1	1	1	1
chr1	7826519	7826551	NM_015215.2	protein-coding	CAMTA1	23261	NA	1	1	1	1
chr1	7844938	7845065	NM_016831.1	protein-coding	PER3	8863	NA	NA	NA	1	NA
chr1	7845501	7845646	NM_016831.1	protein-coding	PER3	8863	NA	NA	NA	1	NA
chr1	7846781	7846896	NM_016831.1	protein-coding	PER3	8863	NA	NA	NA	1	NA
chr1	7848105	7848306	NM_016831.1	protein-coding	PER3	8863	NA	NA	NA	1	NA
chr1	7854020	7854068	NM_016831.1	protein-coding	PER3	8863	NA	NA	NA	1	NA
chr1	7858585	7858733	NM_016831.1	protein-coding	PER3	8863	NA	NA	NA	1	NA
chr1	7861173	7861251	NM_016831.1	protein-coding	PER3	8863	NA	NA	NA	1	NA
chr1	7863107	7863213	NM_016831.1	protein-coding	PER3	8863	NA	NA	NA	1	NA
chr1	7863752	7863908	NM_016831.1	protein-coding	PER3	8863	NA	NA	NA	1	NA
chr1	7868953	7869058	NM_016831.1	protein-coding	PER3	8863	NA	NA	NA	1	NA
chr1	7869953	7870081	NM_016831.1	protein-coding	PER3	8863	NA	NA	NA	1	NA
chr1	7870498	7870627	NM_016831.1	protein-coding	PER3	8863	NA	NA	NA	1	NA
chr1	7879345	7879480	NM_016831.1	protein-coding	PER3	8863	NA	NA	NA	1	NA
chr1	7880175	7880299	NM_016831.1	protein-coding	PER3	8863	NA	NA	NA	1	NA
chr1	7880527	7880700	NM_016831.1	protein-coding	PER3	8863	NA	NA	NA	1	NA
chr1	7886540	7886770	NM_016831.1	protein-coding	PER3	8863	NA	NA	NA	1	NA
chr1	7887178	7887875	NM_016831.1	protein-coding	PER3	8863	NA	NA	NA	1	NA
chr1	7889897	7890221	NM_016831.1	protein-coding	PER3	8863	NA	NA	NA	1	NA
chr1	7895822	7896005	NM_016831.1	protein-coding	PER3	8863	NA	NA	NA	1	NA
chr1	7897059	7897209	NM_016831.1	protein-coding	PER3	8863	NA	NA	NA	1	NA
chr1	7902732	7902815	NM_016831.1	protein-coding	PER3	8863	NA	NA	NA	1	NA
chr1	7907826	7907942	NM_021995.2	protein-coding	UTS2	10911	NA	NA	NA	1	NA
chr1	7909700	7909743	NM_021995.2	protein-coding	UTS2	10911	NA	NA	NA	1	NA
chr1	7910872	7910982	NM_021995.2	protein-coding	UTS2	10911	NA	NA	NA	1	NA
chr1	7912961	7912983	NM_021995.2	protein-coding	UTS2	10911	NA	NA	NA	1	NA
chr1	7913367	7913491	NM_021995.2	protein-coding	UTS2	10911	NA	NA	NA	1	NA
chr1	8022846	8022935	NM_007262.4	protein-coding	PARK7	11315	NA	1	NA	1	1
chr1	8025384	8025485	NM_007262.4	protein-coding	PARK7	11315	NA	1	NA	1	1
chr1	8029405	8029464	NM_007262.4	protein-coding	PARK7	11315	NA	1	NA	1	1
chr1	8030954	8031023	NM_007262.4	protein-coding	PARK7	11315	NA	1	NA	1	1
chr1	8037712	8037798	NM_007262.4	protein-coding	PARK7	11315	NA	1	NA	1	1
chr1	8044954	8045114	NM_007262.4	protein-coding	PARK7	11315	NA	1	NA	1	1
chr1	8415147	8415180	NM_012102.3	protein-coding	RERE	473	NA	NA	NA	1	NA
chr1	8415479	8415659	NM_012102.3	protein-coding	RERE	473	NA	NA	NA	1	NA
chr1	8416160	8416306	NM_012102.3	protein-coding	RERE	473	NA	NA	NA	1	NA
chr1	8418256	8418976	NM_012102.3	protein-coding	RERE	473	NA	NA	NA	1	NA
chr1	8419824	8420046	NM_012102.3	protein-coding	RERE	473	NA	NA	NA	1	NA
chr1	8420172	8421550	NM_012102.3	protein-coding	RERE	473	NA	NA	NA	1	NA
chr1	8421823	8421936	NM_012102.3	protein-coding	RERE	473	NA	NA	NA	1	NA
chr1	8422743	8422904	NM_012102.3	protein-coding	RERE	473	NA	NA	NA	1	NA
chr1	8424116	8424315	NM_012102.3	protein-coding	RERE	473	NA	NA	NA	1	NA
chr1	8424806	8424898	NM_012102.3	protein-coding	RERE	473	NA	NA	NA	1	NA
chr1	8425872	8426034	NM_012102.3	protein-coding	RERE	473	NA	NA	NA	1	NA
chr1	8482787	8482867	NM_012102.3	protein-coding	RERE	473	NA	NA	NA	1	NA
chr1	8525985	8526083	NM_012102.3	protein-coding	RERE	473	NA	NA	NA	1	NA
chr1	8555123	8555222	NM_012102.3	protein-coding	RERE	473	NA	NA	NA	1	NA
chr1	8557465	8557589	NM_012102.3	protein-coding	RERE	473	NA	NA	NA	1	NA
chr1	8568686	8568734	NM_012102.3	protein-coding	RERE	473	NA	NA	NA	1	NA
chr1	8601273	8601377	NM_012102.3	protein-coding	RERE	473	NA	NA	NA	1	NA
chr1	8616534	8616630	NM_012102.3	protein-coding	RERE	473	NA	NA	NA	1	NA
chr1	8617477	8617582	NM_012102.3	protein-coding	RERE	473	NA	NA	NA	1	NA
chr1	8674620	8674745	NM_012102.3	protein-coding	RERE	473	NA	NA	NA	1	NA
chr1	8684369	8684439	NM_012102.3	protein-coding	RERE	473	NA	NA	NA	1	NA
chr1	8716032	8716356	NM_012102.3	protein-coding	RERE	473	NA	NA	NA	1	NA
chr1	8921419	8921488	NM_001428.3	protein-coding	ENO1	2023	NA	1	NA	1	1
chr1	8922946	8923004	NM_001428.3	protein-coding	ENO1	2023	NA	1	NA	1	1
chr1	8923294	8923402	NM_001428.3	protein-coding	ENO1	2023	NA	1	NA	1	1
chr1	8923950	8924151	NM_001428.3	protein-coding	ENO1	2023	NA	1	NA	1	1
chr1	8925344	8925541	NM_001428.3	protein-coding	ENO1	2023	NA	1	NA	1	1
chr1	8926338	8926560	NM_001428.3	protein-coding	ENO1	2023	NA	1	NA	1	1
chr1	8927176	8927309	NM_001428.3	protein-coding	ENO1	2023	NA	1	NA	1	1
chr1	8928047	8928116	NM_001428.3	protein-coding	ENO1	2023	NA	1	NA	1	1
chr1	8930511	8930569	NM_001428.3	protein-coding	ENO1	2023	NA	1	NA	1	1
chr1	8931950	8932045	NM_001428.3	protein-coding	ENO1	2023	NA	1	NA	1	1
chr1	8934883	8934967	NM_001428.3	protein-coding	ENO1	2023	NA	1	NA	1	1
chr1	9005946	9006024	NM_001215.3	protein-coding	CA6	765	NA	NA	NA	1	NA
chr1	9009322	9009501	NM_001215.3	protein-coding	CA6	765	NA	NA	NA	1	NA
chr1	9017196	9017344	NM_001215.3	protein-coding	CA6	765	NA	NA	NA	1	NA
chr1	9018969	9019061	NM_001215.3	protein-coding	CA6	765	NA	NA	NA	1	NA
chr1	9022646	9022715	NM_001215.3	protein-coding	CA6	765	NA	NA	NA	1	NA
chr1	9027718	9027875	NM_001215.3	protein-coding	CA6	765	NA	NA	NA	1	NA
chr1	9030926	9031040	NM_001215.3	protein-coding	CA6	765	NA	NA	NA	1	NA
chr1	9034681	9034763	NM_001215.3	protein-coding	CA6	765	NA	NA	NA	1	NA
chr1	9304994	9305620	NM_004285.3	protein-coding	H6PD	9563	NA	1	NA	1	1
chr1	9307025	9307142	NM_004285.3	protein-coding	H6PD	9563	NA	1	NA	1	1
chr1	9322118	9322387	NM_004285.3	protein-coding	H6PD	9563	NA	1	NA	1	1
chr1	9323568	9324928	NM_004285.3	protein-coding	H6PD	9563	NA	1	NA	1	1
chr1	9770514	9770654	NM_005026.3	protein-coding	PIK3CD	5293	NA	1	NA	1	NA
chr1	9775599	9775827	NM_005026.3	protein-coding	PIK3CD	5293	NA	1	NA	1	NA
chr1	9775907	9776136	NM_005026.3	protein-coding	PIK3CD	5293	NA	1	NA	1	NA
chr1	9776498	9776677	NM_005026.3	protein-coding	PIK3CD	5293	NA	1	NA	1	NA
chr1	9777017	9777166	NM_005026.3	protein-coding	PIK3CD	5293	NA	1	NA	1	NA
chr1	9777595	9777684	NM_005026.3	protein-coding	PIK3CD	5293	NA	1	NA	1	NA
chr1	9778752	9778973	NM_005026.3	protein-coding	PIK3CD	5293	NA	1	NA	1	NA
chr1	9779979	9780075	NM_005026.3	protein-coding	PIK3CD	5293	NA	1	NA	1	NA
chr1	9780170	9780300	NM_005026.3	protein-coding	PIK3CD	5293	NA	1	NA	1	NA
chr1	9780669	9780719	NM_005026.3	protein-coding	PIK3CD	5293	NA	1	NA	1	NA
chr1	9780800	9780967	NM_005026.3	protein-coding	PIK3CD	5293	NA	1	NA	1	NA
chr1	9781185	9781306	NM_005026.3	protein-coding	PIK3CD	5293	NA	1	NA	1	NA
chr1	9781502	9781645	NM_005026.3	protein-coding	PIK3CD	5293	NA	1	NA	1	NA
chr1	9781819	9781918	NM_005026.3	protein-coding	PIK3CD	5293	NA	1	NA	1	NA
chr1	9782033	9782211	NM_005026.3	protein-coding	PIK3CD	5293	NA	1	NA	1	NA
chr1	9782302	9782414	NM_005026.3	protein-coding	PIK3CD	5293	NA	1	NA	1	NA
chr1	9782586	9782664	NM_005026.3	protein-coding	PIK3CD	5293	NA	1	NA	1	NA
chr1	9783183	9783350	NM_005026.3	protein-coding	PIK3CD	5293	NA	1	NA	1	NA
chr1	9784027	9784150	NM_005026.3	protein-coding	PIK3CD	5293	NA	1	NA	1	NA
chr1	9784334	9784479	NM_005026.3	protein-coding	PIK3CD	5293	NA	1	NA	1	NA
chr1	9784862	9784994	NM_005026.3	protein-coding	PIK3CD	5293	NA	1	NA	1	NA
chr1	9786967	9787104	NM_005026.3	protein-coding	PIK3CD	5293	NA	1	NA	1	NA
chr1	10032132	10032246	NM_022787.3	protein-coding	NMNAT1	64802	NA	1	NA	1	1
chr1	10035650	10035833	NM_022787.3	protein-coding	NMNAT1	64802	NA	1	NA	1	1
chr1	10041089	10041228	NM_022787.3	protein-coding	NMNAT1	64802	NA	1	NA	1	1
chr1	10042359	10042759	NM_022787.3	protein-coding	NMNAT1	64802	NA	1	NA	1	1
chr1	10292387	10292492	NM_015074.3	protein-coding	KIF1B	23095	NA	1	NA	1	1
chr1	10316305	10316381	NM_015074.3	protein-coding	KIF1B	23095	NA	1	NA	1	1
chr1	10318551	10318730	NM_015074.3	protein-coding	KIF1B	23095	NA	1	NA	1	1
chr1	10321963	10322028	NM_015074.3	protein-coding	KIF1B	23095	NA	1	NA	1	1
chr1	10327438	10327616	NM_015074.3	protein-coding	KIF1B	23095	NA	1	NA	1	1
chr1	10328210	10328321	NM_015074.3	protein-coding	KIF1B	23095	NA	1	NA	1	1
chr1	10331560	10331637	NM_015074.3	protein-coding	KIF1B	23095	NA	1	NA	1	1
chr1	10332299	10332364	NM_015074.3	protein-coding	KIF1B	23095	NA	1	NA	1	1
chr1	10335486	10335561	NM_015074.3	protein-coding	KIF1B	23095	NA	1	NA	1	1
chr1	10336379	10336457	NM_015074.3	protein-coding	KIF1B	23095	NA	1	NA	1	1
chr1	10338044	10338186	NM_015074.3	protein-coding	KIF1B	23095	NA	1	NA	1	1
chr1	10342458	10342591	NM_015074.3	protein-coding	KIF1B	23095	NA	1	NA	1	1
chr1	10351140	10351219	NM_015074.3	protein-coding	KIF1B	23095	NA	1	NA	1	1
chr1	10352105	10352180	NM_015074.3	protein-coding	KIF1B	23095	NA	1	NA	1	1
chr1	10355144	10355223	NM_015074.3	protein-coding	KIF1B	23095	NA	1	NA	1	1
chr1	10355718	10355824	NM_015074.3	protein-coding	KIF1B	23095	NA	1	NA	1	1
chr1	10356640	10356723	NM_015074.3	protein-coding	KIF1B	23095	NA	1	NA	1	1
chr1	10356955	10357135	NM_015074.3	protein-coding	KIF1B	23095	NA	1	NA	1	1
chr1	10357232	10357304	NM_015074.3	protein-coding	KIF1B	23095	NA	1	NA	1	1
chr1	10380101	10380194	NM_015074.3	protein-coding	KIF1B	23095	NA	1	NA	1	1
chr1	10381767	10381915	NM_015074.3	protein-coding	KIF1B	23095	NA	1	NA	1	1
chr1	10383942	10384120	NM_015074.3	protein-coding	KIF1B	23095	NA	1	NA	1	1
chr1	10384816	10384953	NM_015074.3	protein-coding	KIF1B	23095	NA	1	NA	1	1
chr1	10386169	10386417	NM_015074.3	protein-coding	KIF1B	23095	NA	1	NA	1	1
chr1	10394578	10394696	NM_015074.3	protein-coding	KIF1B	23095	NA	1	NA	1	1
chr1	10396715	10396800	NM_015074.3	protein-coding	KIF1B	23095	NA	1	NA	1	1
chr1	10397132	10397261	NM_015074.3	protein-coding	KIF1B	23095	NA	1	NA	1	1
chr1	10397429	10397591	NM_015074.3	protein-coding	KIF1B	23095	NA	1	NA	1	1
chr1	10399827	10399917	NM_015074.3	protein-coding	KIF1B	23095	NA	1	NA	1	1
chr1	10402108	10402226	NM_015074.3	protein-coding	KIF1B	23095	NA	1	NA	1	1
chr1	10403290	10403345	NM_015074.3	protein-coding	KIF1B	23095	NA	1	NA	1	1
chr1	10405903	10406011	NM_015074.3	protein-coding	KIF1B	23095	NA	1	NA	1	1
chr1	10407819	10407885	NM_015074.3	protein-coding	KIF1B	23095	NA	1	NA	1	1
chr1	10408707	10408791	NM_015074.3	protein-coding	KIF1B	23095	NA	1	NA	1	1
chr1	10412689	10412794	NM_015074.3	protein-coding	KIF1B	23095	NA	1	NA	1	1
chr1	10420987	10421101	NM_015074.3	protein-coding	KIF1B	23095	NA	1	NA	1	1
chr1	10421750	10421883	NM_015074.3	protein-coding	KIF1B	23095	NA	1	NA	1	1
chr1	10423341	10423402	NM_015074.3	protein-coding	KIF1B	23095	NA	1	NA	1	1
chr1	10425158	10425303	NM_015074.3	protein-coding	KIF1B	23095	NA	1	NA	1	1
chr1	10425467	10425706	NM_015074.3	protein-coding	KIF1B	23095	NA	1	NA	1	1
chr1	10428525	10428596	NM_015074.3	protein-coding	KIF1B	23095	NA	1	NA	1	1
chr1	10431199	10431320	NM_015074.3	protein-coding	KIF1B	23095	NA	1	NA	1	1
chr1	10434374	10434523	NM_015074.3	protein-coding	KIF1B	23095	NA	1	NA	1	1
chr1	10434912	10435104	NM_015074.3	protein-coding	KIF1B	23095	NA	1	NA	1	1
chr1	10435313	10435431	NM_015074.3	protein-coding	KIF1B	23095	NA	1	NA	1	1
chr1	10436603	10436645	NM_015074.3	protein-coding	KIF1B	23095	NA	1	NA	1	1
chr1	10459175	10459182	NM_002631.2	protein-coding	PGD	5226	NA	NA	NA	1	NA
chr1	10459686	10459761	NM_002631.2	protein-coding	PGD	5226	NA	NA	NA	1	NA
chr1	10460450	10460629	NM_002631.2	protein-coding	PGD	5226	NA	NA	NA	1	NA
chr1	10463128	10463193	NM_002631.2	protein-coding	PGD	5226	NA	NA	NA	1	NA
chr1	10464218	10464336	NM_002631.2	protein-coding	PGD	5226	NA	NA	NA	1	NA
chr1	10468128	10468197	NM_002631.2	protein-coding	PGD	5226	NA	NA	NA	1	NA
chr1	10471475	10471609	NM_002631.2	protein-coding	PGD	5226	NA	NA	NA	1	NA
chr1	10473119	10473308	NM_002631.2	protein-coding	PGD	5226	NA	NA	NA	1	NA
chr1	10477044	10477174	NM_002631.2	protein-coding	PGD	5226	NA	NA	NA	1	NA
chr1	10477433	10477566	NM_002631.2	protein-coding	PGD	5226	NA	NA	NA	1	NA
chr1	10478883	10478982	NM_002631.2	protein-coding	PGD	5226	NA	NA	NA	1	NA
chr1	10479474	10479596	NM_002631.2	protein-coding	PGD	5226	NA	NA	NA	1	NA
chr1	10479687	10479806	NM_002631.2	protein-coding	PGD	5226	NA	NA	NA	1	NA
chr1	10535024	10535059	NM_004565.2	protein-coding	PEX14	5195	NA	1	NA	1	1
chr1	10555331	10555378	NM_004565.2	protein-coding	PEX14	5195	NA	1	NA	1	1
chr1	10596270	10596354	NM_004565.2	protein-coding	PEX14	5195	NA	1	NA	1	1
chr1	10659295	10659423	NM_004565.2	protein-coding	PEX14	5195	NA	1	NA	1	1
chr1	10678389	10678474	NM_004565.2	protein-coding	PEX14	5195	NA	1	NA	1	1
chr1	10683076	10683178	NM_004565.2	protein-coding	PEX14	5195	NA	1	NA	1	1
chr1	10684397	10684494	NM_004565.2	protein-coding	PEX14	5195	NA	1	NA	1	1
chr1	10687329	10687420	NM_004565.2	protein-coding	PEX14	5195	NA	1	NA	1	1
chr1	10689588	10690044	NM_004565.2	protein-coding	PEX14	5195	NA	1	NA	1	1
chr1	11073785	11074022	NM_007375.3	protein-coding	TARDBP	23435	NA	NA	NA	1	1
chr1	11076901	11077064	NM_007375.3	protein-coding	TARDBP	23435	NA	NA	NA	1	1
chr1	11078790	11078930	NM_007375.3	protein-coding	TARDBP	23435	NA	NA	NA	1	1
chr1	11080486	11080656	NM_007375.3	protein-coding	TARDBP	23435	NA	NA	NA	1	1
chr1	11082181	11082711	NM_007375.3	protein-coding	TARDBP	23435	NA	NA	NA	1	1
chr1	11086942	11087705	NM_006610.3	protein-coding	MASP2	10747	NA	NA	NA	1	1
chr1	11090233	11090307	NM_006610.3	protein-coding	MASP2	10747	NA	NA	NA	1	1
chr1	11090805	11090939	NM_006610.3	protein-coding	MASP2	10747	NA	NA	NA	1	1
chr1	11094885	11094963	NM_006610.3	protein-coding	MASP2	10747	NA	NA	NA	1	1
chr1	11097750	11097868	NM_006610.3	protein-coding	MASP2	10747	NA	NA	NA	1	1
chr1	11102932	11103079	NM_006610.3	protein-coding	MASP2	10747	NA	NA	NA	1	1
chr1	11103396	11103592	NM_006610.3	protein-coding	MASP2	10747	NA	NA	NA	1	1
chr1	11105465	11105596	NM_006610.3	protein-coding	MASP2	10747	NA	NA	NA	1	1
chr1	11106613	11106790	NM_006610.3	protein-coding	MASP2	10747	NA	NA	NA	1	1
chr1	11106948	11107176	NM_006610.3	protein-coding	MASP2	10747	NA	NA	NA	1	1
chr1	11107260	11107264	NM_006610.3	protein-coding	MASP2	10747	NA	NA	NA	1	1
chr1	11167542	11167557	NM_004958.3	protein-coding	MTOR	2475	NA	NA	NA	1	NA
chr1	11168238	11168343	NM_004958.3	protein-coding	MTOR	2475	NA	NA	NA	1	NA
chr1	11169347	11169427	NM_004958.3	protein-coding	MTOR	2475	NA	NA	NA	1	NA
chr1	11169706	11169786	NM_004958.3	protein-coding	MTOR	2475	NA	NA	NA	1	NA
chr1	11172909	11172974	NM_004958.3	protein-coding	MTOR	2475	NA	NA	NA	1	NA
chr1	11174375	11174510	NM_004958.3	protein-coding	MTOR	2475	NA	NA	NA	1	NA
chr1	11174870	11174944	NM_004958.3	protein-coding	MTOR	2475	NA	NA	NA	1	NA
chr1	11175453	11175525	NM_004958.3	protein-coding	MTOR	2475	NA	NA	NA	1	NA
chr1	11177061	11177143	NM_004958.3	protein-coding	MTOR	2475	NA	NA	NA	1	NA
chr1	11181303	11181425	NM_004958.3	protein-coding	MTOR	2475	NA	NA	NA	1	NA
chr1	11182036	11182183	NM_004958.3	protein-coding	MTOR	2475	NA	NA	NA	1	NA
chr1	11184555	11184690	NM_004958.3	protein-coding	MTOR	2475	NA	NA	NA	1	NA
chr1	11186679	11186853	NM_004958.3	protein-coding	MTOR	2475	NA	NA	NA	1	NA
chr1	11187067	11187201	NM_004958.3	protein-coding	MTOR	2475	NA	NA	NA	1	NA
chr1	11187681	11187863	NM_004958.3	protein-coding	MTOR	2475	NA	NA	NA	1	NA
chr1	11188061	11188183	NM_004958.3	protein-coding	MTOR	2475	NA	NA	NA	1	NA
chr1	11188511	11188609	NM_004958.3	protein-coding	MTOR	2475	NA	NA	NA	1	NA
chr1	11188912	11189008	NM_004958.3	protein-coding	MTOR	2475	NA	NA	NA	1	NA
chr1	11189795	11189895	NM_004958.3	protein-coding	MTOR	2475	NA	NA	NA	1	NA
chr1	11190586	11190834	NM_004958.3	protein-coding	MTOR	2475	NA	NA	NA	1	NA
chr1	11193137	11193254	NM_004958.3	protein-coding	MTOR	2475	NA	NA	NA	1	NA
chr1	11194408	11194523	NM_004958.3	protein-coding	MTOR	2475	NA	NA	NA	1	NA
chr1	11199361	11199492	NM_004958.3	protein-coding	MTOR	2475	NA	NA	NA	1	NA
chr1	11199590	11199715	NM_004958.3	protein-coding	MTOR	2475	NA	NA	NA	1	NA
chr1	11204705	11204812	NM_004958.3	protein-coding	MTOR	2475	NA	NA	NA	1	NA
chr1	11205025	11205102	NM_004958.3	protein-coding	MTOR	2475	NA	NA	NA	1	NA
chr1	11206733	11206848	NM_004958.3	protein-coding	MTOR	2475	NA	NA	NA	1	NA
chr1	11210183	11210283	NM_004958.3	protein-coding	MTOR	2475	NA	NA	NA	1	NA
chr1	11217209	11217348	NM_004958.3	protein-coding	MTOR	2475	NA	NA	NA	1	NA
chr1	11227499	11227574	NM_004958.3	protein-coding	MTOR	2475	NA	NA	NA	1	NA
chr1	11259315	11259460	NM_004958.3	protein-coding	MTOR	2475	NA	NA	NA	1	NA
chr1	11259598	11259760	NM_004958.3	protein-coding	MTOR	2475	NA	NA	NA	1	NA
chr1	11264618	11264760	NM_004958.3	protein-coding	MTOR	2475	NA	NA	NA	1	NA
chr1	11269369	11269515	NM_004958.3	protein-coding	MTOR	2475	NA	NA	NA	1	NA
chr1	11270871	11270963	NM_004958.3	protein-coding	MTOR	2475	NA	NA	NA	1	NA
chr1	11272369	11272531	NM_004958.3	protein-coding	MTOR	2475	NA	NA	NA	1	NA
chr1	11272853	11272965	NM_004958.3	protein-coding	MTOR	2475	NA	NA	NA	1	NA
chr1	11273456	11273623	NM_004958.3	protein-coding	MTOR	2475	NA	NA	NA	1	NA
chr1	11276205	11276291	NM_004958.3	protein-coding	MTOR	2475	NA	NA	NA	1	NA
chr1	11288725	11288975	NM_004958.3	protein-coding	MTOR	2475	NA	NA	NA	1	NA
chr1	11290982	11291111	NM_004958.3	protein-coding	MTOR	2475	NA	NA	NA	1	NA
chr1	11291357	11291491	NM_004958.3	protein-coding	MTOR	2475	NA	NA	NA	1	NA
chr1	11292493	11292585	NM_004958.3	protein-coding	MTOR	2475	NA	NA	NA	1	NA
chr1	11293455	11293544	NM_004958.3	protein-coding	MTOR	2475	NA	NA	NA	1	NA
chr1	11294200	11294322	NM_004958.3	protein-coding	MTOR	2475	NA	NA	NA	1	NA
chr1	11297900	11298105	NM_004958.3	protein-coding	MTOR	2475	NA	NA	NA	1	NA
chr1	11298459	11298674	NM_004958.3	protein-coding	MTOR	2475	NA	NA	NA	1	NA
chr1	11300360	11300604	NM_004958.3	protein-coding	MTOR	2475	NA	NA	NA	1	NA
chr1	11301610	11301738	NM_004958.3	protein-coding	MTOR	2475	NA	NA	NA	1	NA
chr1	11303171	11303357	NM_004958.3	protein-coding	MTOR	2475	NA	NA	NA	1	NA
chr1	11307682	11307790	NM_004958.3	protein-coding	MTOR	2475	NA	NA	NA	1	NA
chr1	11307876	11308151	NM_004958.3	protein-coding	MTOR	2475	NA	NA	NA	1	NA
chr1	11313896	11314030	NM_004958.3	protein-coding	MTOR	2475	NA	NA	NA	1	NA
chr1	11316049	11316249	NM_004958.3	protein-coding	MTOR	2475	NA	NA	NA	1	NA
chr1	11316990	11317222	NM_004958.3	protein-coding	MTOR	2475	NA	NA	NA	1	NA
chr1	11318542	11318650	NM_004958.3	protein-coding	MTOR	2475	NA	NA	NA	1	NA
chr1	11319305	11319466	NM_004958.3	protein-coding	MTOR	2475	NA	NA	NA	1	NA
chr1	11333589	11334117	NM_013319.2	protein-coding	UBIAD1	29914	NA	1	NA	1	1
chr1	11345701	11346188	NM_013319.2	protein-coding	UBIAD1	29914	NA	1	NA	1	1
chr1	11850737	11850955	NM_005957.4	protein-coding	MTHFR	4524	1	1	NA	1	1
chr1	11851264	11851383	NM_005957.4	protein-coding	MTHFR	4524	1	1	NA	1	1
chr1	11852335	11852436	NM_005957.4	protein-coding	MTHFR	4524	1	1	NA	1	1
chr1	11853964	11854146	NM_005957.4	protein-coding	MTHFR	4524	1	1	NA	1	1
chr1	11854415	11854595	NM_005957.4	protein-coding	MTHFR	4524	1	1	NA	1	1
chr1	11854786	11854920	NM_005957.4	protein-coding	MTHFR	4524	1	1	NA	1	1
chr1	11855155	11855405	NM_005957.4	protein-coding	MTHFR	4524	1	1	NA	1	1
chr1	11856263	11856456	NM_005957.4	protein-coding	MTHFR	4524	1	1	NA	1	1
chr1	11860269	11860379	NM_005957.4	protein-coding	MTHFR	4524	1	1	NA	1	1
chr1	11861218	11861456	NM_005957.4	protein-coding	MTHFR	4524	1	1	NA	1	1
chr1	11862938	11863173	NM_005957.4	protein-coding	MTHFR	4524	1	1	NA	1	1
chr1	11906066	11906071	NM_006172.3	protein-coding	NPPA	4878	NA	1	NA	1	1
chr1	11907170	11907496	NM_006172.3	protein-coding	NPPA	4878	NA	1	NA	1	1
chr1	11907619	11907741	NM_006172.3	protein-coding	NPPA	4878	NA	1	NA	1	1
chr1	11917712	11917728	NM_002521.2	protein-coding	NPPB	4879	NA	NA	NA	1	NA
chr1	11918271	11918526	NM_002521.2	protein-coding	NPPB	4879	NA	NA	NA	1	NA
chr1	11918759	11918890	NM_002521.2	protein-coding	NPPB	4879	NA	NA	NA	1	NA
chr1	11994837	11994912	NM_000302.3	protein-coding	PLOD1	5351	NA	1	NA	1	1
chr1	12008033	12008124	NM_000302.3	protein-coding	PLOD1	5351	NA	1	NA	1	1
chr1	12009830	12009963	NM_000302.3	protein-coding	PLOD1	5351	NA	1	NA	1	1
chr1	12010414	12010577	NM_000302.3	protein-coding	PLOD1	5351	NA	1	NA	1	1
chr1	12012680	12012792	NM_000302.3	protein-coding	PLOD1	5351	NA	1	NA	1	1
chr1	12014887	12014950	NM_000302.3	protein-coding	PLOD1	5351	NA	1	NA	1	1
chr1	12016974	12017071	NM_000302.3	protein-coding	PLOD1	5351	NA	1	NA	1	1
chr1	12017899	12018000	NM_000302.3	protein-coding	PLOD1	5351	NA	1	NA	1	1
chr1	12018573	12018704	NM_000302.3	protein-coding	PLOD1	5351	NA	1	NA	1	1
chr1	12020703	12020824	NM_000302.3	protein-coding	PLOD1	5351	NA	1	NA	1	1
chr1	12023589	12023693	NM_000302.3	protein-coding	PLOD1	5351	NA	1	NA	1	1
chr1	12024232	12024357	NM_000302.3	protein-coding	PLOD1	5351	NA	1	NA	1	1
chr1	12024701	12024842	NM_000302.3	protein-coding	PLOD1	5351	NA	1	NA	1	1
chr1	12025537	12025650	NM_000302.3	protein-coding	PLOD1	5351	NA	1	NA	1	1
chr1	12026308	12026373	NM_000302.3	protein-coding	PLOD1	5351	NA	1	NA	1	1
chr1	12027044	12027148	NM_000302.3	protein-coding	PLOD1	5351	NA	1	NA	1	1
chr1	12030727	12030873	NM_000302.3	protein-coding	PLOD1	5351	NA	1	NA	1	1
chr1	12032929	12033054	NM_000302.3	protein-coding	PLOD1	5351	NA	1	NA	1	1
chr1	12034710	12034865	NM_000302.3	protein-coding	PLOD1	5351	NA	1	NA	1	1
chr1	12049226	12049400	NM_014874.3	protein-coding	MFN2	9927	NA	1	NA	1	1
chr1	12052612	12052747	NM_014874.3	protein-coding	MFN2	9927	NA	1	NA	1	1
chr1	12056213	12056375	NM_014874.3	protein-coding	MFN2	9927	NA	1	NA	1	1
chr1	12057354	12057478	NM_014874.3	protein-coding	MFN2	9927	NA	1	NA	1	1
chr1	12058827	12058935	NM_014874.3	protein-coding	MFN2	9927	NA	1	NA	1	1
chr1	12059045	12059152	NM_014874.3	protein-coding	MFN2	9927	NA	1	NA	1	1
chr1	12061458	12061611	NM_014874.3	protein-coding	MFN2	9927	NA	1	NA	1	1
chr1	12061826	12061893	NM_014874.3	protein-coding	MFN2	9927	NA	1	NA	1	1
chr1	12062039	12062160	NM_014874.3	protein-coding	MFN2	9927	NA	1	NA	1	1
chr1	12064049	12064175	NM_014874.3	protein-coding	MFN2	9927	NA	1	NA	1	1
chr1	12064566	12064670	NM_014874.3	protein-coding	MFN2	9927	NA	1	NA	1	1
chr1	12064882	12064984	NM_014874.3	protein-coding	MFN2	9927	NA	1	NA	1	1
chr1	12065768	12065988	NM_014874.3	protein-coding	MFN2	9927	NA	1	NA	1	1
chr1	12066595	12066750	NM_014874.3	protein-coding	MFN2	9927	NA	1	NA	1	1
chr1	12067110	12067306	NM_014874.3	protein-coding	MFN2	9927	NA	1	NA	1	1
chr1	12069649	12069783	NM_014874.3	protein-coding	MFN2	9927	NA	1	NA	1	1
chr1	12071553	12071622	NM_014874.3	protein-coding	MFN2	9927	NA	1	NA	1	1
chr1	12081784	12081897	NM_021933.3	protein-coding	MIIP	60672	NA	NA	NA	1	NA
chr1	12082152	12082499	NM_021933.3	protein-coding	MIIP	60672	NA	NA	NA	1	NA
chr1	12082890	12082974	NM_021933.3	protein-coding	MIIP	60672	NA	NA	NA	1	NA
chr1	12089090	12089198	NM_021933.3	protein-coding	MIIP	60672	NA	NA	NA	1	NA
chr1	12089280	12089338	NM_021933.3	protein-coding	MIIP	60672	NA	NA	NA	1	NA
chr1	12089822	12089951	NM_021933.3	protein-coding	MIIP	60672	NA	NA	NA	1	NA
chr1	12090085	12090181	NM_021933.3	protein-coding	MIIP	60672	NA	NA	NA	1	NA
chr1	12091323	12091460	NM_021933.3	protein-coding	MIIP	60672	NA	NA	NA	1	NA
chr1	12091779	12091865	NM_021933.3	protein-coding	MIIP	60672	NA	NA	NA	1	NA
chr1	12227149	12227226	NM_001066.2	protein-coding	TNFRSF1B	7133	NA	NA	NA	1	NA
chr1	12248853	12248952	NM_001066.2	protein-coding	TNFRSF1B	7133	NA	NA	NA	1	NA
chr1	12251014	12251142	NM_001066.2	protein-coding	TNFRSF1B	7133	NA	NA	NA	1	NA
chr1	12251831	12251980	NM_001066.2	protein-coding	TNFRSF1B	7133	NA	NA	NA	1	NA
chr1	12252488	12252581	NM_001066.2	protein-coding	TNFRSF1B	7133	NA	NA	NA	1	NA
chr1	12252920	12253155	NM_001066.2	protein-coding	TNFRSF1B	7133	NA	NA	NA	1	NA
chr1	12254012	12254089	NM_001066.2	protein-coding	TNFRSF1B	7133	NA	NA	NA	1	NA
chr1	12254641	12254675	NM_001066.2	protein-coding	TNFRSF1B	7133	NA	NA	NA	1	NA
chr1	12262024	12262228	NM_001066.2	protein-coding	TNFRSF1B	7133	NA	NA	NA	1	NA
chr1	12266797	12267077	NM_001066.2	protein-coding	TNFRSF1B	7133	NA	NA	NA	1	NA
chr1	14042101	14042109	NM_012231.4	protein-coding	PRDM2	7799	NA	NA	NA	1	NA
chr1	14057495	14057612	NM_012231.4	protein-coding	PRDM2	7799	NA	NA	NA	1	NA
chr1	14059274	14059377	NM_012231.4	protein-coding	PRDM2	7799	NA	NA	NA	1	NA
chr1	14068500	14068652	NM_012231.4	protein-coding	PRDM2	7799	NA	NA	NA	1	NA
chr1	14075856	14075982	NM_012231.4	protein-coding	PRDM2	7799	NA	NA	NA	1	NA
chr1	14099573	14099683	NM_012231.4	protein-coding	PRDM2	7799	NA	NA	NA	1	NA
chr1	14104913	14109326	NM_012231.4	protein-coding	PRDM2	7799	NA	NA	NA	1	NA
chr1	14142922	14143042	NM_012231.4	protein-coding	PRDM2	7799	NA	NA	NA	1	NA
chr1	15764961	15765000	NM_007272.2	protein-coding	CTRC	11330	NA	1	NA	1	NA
chr1	15766796	15766887	NM_007272.2	protein-coding	CTRC	11330	NA	1	NA	1	NA
chr1	15766989	15767086	NM_007272.2	protein-coding	CTRC	11330	NA	1	NA	1	NA
chr1	15768943	15769068	NM_007272.2	protein-coding	CTRC	11330	NA	1	NA	1	NA
chr1	15769914	15770050	NM_007272.2	protein-coding	CTRC	11330	NA	1	NA	1	NA
chr1	15771101	15771246	NM_007272.2	protein-coding	CTRC	11330	NA	1	NA	1	NA
chr1	15772092	15772244	NM_007272.2	protein-coding	CTRC	11330	NA	1	NA	1	NA
chr1	15773070	15773084	NM_007272.2	protein-coding	CTRC	11330	NA	1	NA	1	NA
chr1	15819438	15819530	NM_032996.3	protein-coding	CASP9	842	NA	NA	NA	1	NA
chr1	15819438	15819530	NM_001229.4	protein-coding	CASP9	842	NA	NA	NA	1	NA
chr1	15820387	15820496	NM_032996.3	protein-coding	CASP9	842	NA	NA	NA	1	NA
chr1	15820387	15820496	NM_001229.4	protein-coding	CASP9	842	NA	NA	NA	1	NA
chr1	15821768	15821947	NM_001229.4	protein-coding	CASP9	842	NA	NA	NA	1	NA
chr1	15821768	15821947	NM_032996.3	protein-coding	CASP9	842	NA	NA	NA	1	NA
chr1	15831106	15831253	NM_001229.4	protein-coding	CASP9	842	NA	NA	NA	1	NA
chr1	15831106	15831253	NM_032996.3	protein-coding	CASP9	842	NA	NA	NA	1	NA
chr1	15832485	15832574	NM_001229.4	protein-coding	CASP9	842	NA	NA	NA	1	NA
chr1	15832485	15832574	NM_032996.3	protein-coding	CASP9	842	NA	NA	NA	1	NA
chr1	15833394	15833570	NM_001229.4	protein-coding	CASP9	842	NA	NA	NA	1	NA
chr1	15833394	15833570	NM_032996.3	protein-coding	CASP9	842	NA	NA	NA	1	NA
chr1	15834368	15834402	NM_001229.4	protein-coding	CASP9	842	NA	NA	NA	1	NA
chr1	15834368	15834402	NM_032996.3	protein-coding	CASP9	842	NA	NA	NA	1	NA
chr1	15844605	15844890	NM_001229.4	protein-coding	CASP9	842	NA	NA	NA	1	NA
chr1	15844605	15844773	NM_032996.3	protein-coding	CASP9	842	NA	NA	NA	1	NA
chr1	15850564	15850695	NM_001229.4	protein-coding	CASP9	842	NA	NA	NA	1	NA
chr1	16091479	16091728	NM_001024215.1	protein-coding	FBLIM1	54751	NA	NA	NA	1	NA
chr1	16093871	16094058	NM_001024215.1	protein-coding	FBLIM1	54751	NA	NA	NA	1	NA
chr1	16095023	16095125	NM_001024215.1	protein-coding	FBLIM1	54751	NA	NA	NA	1	NA
chr1	16096904	16097073	NM_001024215.1	protein-coding	FBLIM1	54751	NA	NA	NA	1	NA
chr1	16101113	16101526	NM_001024215.1	protein-coding	FBLIM1	54751	NA	NA	NA	1	NA
chr1	16342075	16342254	NM_014424.4	protein-coding	HSPB7	27129	NA	1	NA	1	NA
chr1	16343569	16343702	NM_014424.4	protein-coding	HSPB7	27129	NA	1	NA	1	NA
chr1	16344260	16344458	NM_014424.4	protein-coding	HSPB7	27129	NA	1	NA	1	NA
chr1	16349115	16349214	NM_004070.3	protein-coding	CLCNKA	1187	NA	1	NA	1	1
chr1	16350295	16350423	NM_004070.3	protein-coding	CLCNKA	1187	NA	1	NA	1	1
chr1	16351258	16351386	NM_004070.3	protein-coding	CLCNKA	1187	NA	1	NA	1	1
chr1	16352603	16352742	NM_004070.3	protein-coding	CLCNKA	1187	NA	1	NA	1	1
chr1	16353031	16353108	NM_004070.3	protein-coding	CLCNKA	1187	NA	1	NA	1	1
chr1	16353192	16353270	NM_004070.3	protein-coding	CLCNKA	1187	NA	1	NA	1	1
chr1	16353805	16353930	NM_004070.3	protein-coding	CLCNKA	1187	NA	1	NA	1	1
chr1	16354316	16354400	NM_004070.3	protein-coding	CLCNKA	1187	NA	1	NA	1	1
chr1	16354513	16354614	NM_004070.3	protein-coding	CLCNKA	1187	NA	1	NA	1	1
chr1	16355256	16355340	NM_004070.3	protein-coding	CLCNKA	1187	NA	1	NA	1	1
chr1	16355621	16355794	NM_004070.3	protein-coding	CLCNKA	1187	NA	1	NA	1	1
chr1	16356226	16356295	NM_004070.3	protein-coding	CLCNKA	1187	NA	1	NA	1	1
chr1	16356460	16356570	NM_004070.3	protein-coding	CLCNKA	1187	NA	1	NA	1	1
chr1	16356956	16357169	NM_004070.3	protein-coding	CLCNKA	1187	NA	1	NA	1	1
chr1	16358205	16358338	NM_004070.3	protein-coding	CLCNKA	1187	NA	1	NA	1	1
chr1	16358698	16358786	NM_004070.3	protein-coding	CLCNKA	1187	NA	1	NA	1	1
chr1	16358938	16359021	NM_004070.3	protein-coding	CLCNKA	1187	NA	1	NA	1	1
chr1	16359665	16359751	NM_004070.3	protein-coding	CLCNKA	1187	NA	1	NA	1	1
chr1	16360106	16360153	NM_004070.3	protein-coding	CLCNKA	1187	NA	1	NA	1	1
chr1	16370988	16371087	NM_000085.4	protein-coding	CLCNKB	1188	NA	1	NA	1	1
chr1	16372053	16372181	NM_000085.4	protein-coding	CLCNKB	1188	NA	1	NA	1	1
chr1	16373030	16373158	NM_000085.4	protein-coding	CLCNKB	1188	NA	1	NA	1	1
chr1	16374400	16374539	NM_000085.4	protein-coding	CLCNKB	1188	NA	1	NA	1	1
chr1	16374838	16374915	NM_000085.4	protein-coding	CLCNKB	1188	NA	1	NA	1	1
chr1	16374999	16375077	NM_000085.4	protein-coding	CLCNKB	1188	NA	1	NA	1	1
chr1	16375615	16375740	NM_000085.4	protein-coding	CLCNKB	1188	NA	1	NA	1	1
chr1	16376113	16376197	NM_000085.4	protein-coding	CLCNKB	1188	NA	1	NA	1	1
chr1	16376310	16376411	NM_000085.4	protein-coding	CLCNKB	1188	NA	1	NA	1	1
chr1	16377011	16377095	NM_000085.4	protein-coding	CLCNKB	1188	NA	1	NA	1	1
chr1	16377370	16377543	NM_000085.4	protein-coding	CLCNKB	1188	NA	1	NA	1	1
chr1	16377973	16378042	NM_000085.4	protein-coding	CLCNKB	1188	NA	1	NA	1	1
chr1	16378205	16378315	NM_000085.4	protein-coding	CLCNKB	1188	NA	1	NA	1	1
chr1	16378693	16378906	NM_000085.4	protein-coding	CLCNKB	1188	NA	1	NA	1	1
chr1	16380134	16380267	NM_000085.4	protein-coding	CLCNKB	1188	NA	1	NA	1	1
chr1	16381930	16382018	NM_000085.4	protein-coding	CLCNKB	1188	NA	1	NA	1	1
chr1	16382170	16382253	NM_000085.4	protein-coding	CLCNKB	1188	NA	1	NA	1	1
chr1	16382917	16383003	NM_000085.4	protein-coding	CLCNKB	1188	NA	1	NA	1	1
chr1	16383364	16383411	NM_000085.4	protein-coding	CLCNKB	1188	NA	1	NA	1	1
chr1	16451710	16451815	NM_004431.3	protein-coding	EPHA2	1969	NA	1	NA	1	1
chr1	16455929	16456084	NM_004431.3	protein-coding	EPHA2	1969	NA	1	NA	1	1
chr1	16456721	16456914	NM_004431.3	protein-coding	EPHA2	1969	NA	1	NA	1	1
chr1	16458216	16458365	NM_004431.3	protein-coding	EPHA2	1969	NA	1	NA	1	1
chr1	16458559	16458768	NM_004431.3	protein-coding	EPHA2	1969	NA	1	NA	1	1
chr1	16458873	16458934	NM_004431.3	protein-coding	EPHA2	1969	NA	1	NA	1	1
chr1	16459675	16459863	NM_004431.3	protein-coding	EPHA2	1969	NA	1	NA	1	1
chr1	16459976	16460101	NM_004431.3	protein-coding	EPHA2	1969	NA	1	NA	1	1
chr1	16460355	16460410	NM_004431.3	protein-coding	EPHA2	1969	NA	1	NA	1	1
chr1	16460963	16461062	NM_004431.3	protein-coding	EPHA2	1969	NA	1	NA	1	1
chr1	16461531	16461684	NM_004431.3	protein-coding	EPHA2	1969	NA	1	NA	1	1
chr1	16462150	16462265	NM_004431.3	protein-coding	EPHA2	1969	NA	1	NA	1	1
chr1	16464348	16464680	NM_004431.3	protein-coding	EPHA2	1969	NA	1	NA	1	1
chr1	16464770	16464925	NM_004431.3	protein-coding	EPHA2	1969	NA	1	NA	1	1
chr1	16474873	16475542	NM_004431.3	protein-coding	EPHA2	1969	NA	1	NA	1	1
chr1	16477391	16477458	NM_004431.3	protein-coding	EPHA2	1969	NA	1	NA	1	1
chr1	16482343	16482427	NM_004431.3	protein-coding	EPHA2	1969	NA	1	NA	1	1
chr1	16725260	16725317	NM_198546.1	protein-coding	SPATA21	374955	NA	NA	NA	1	NA
chr1	16725839	16726016	NM_198546.1	protein-coding	SPATA21	374955	NA	NA	NA	1	NA
chr1	16727215	16727387	NM_198546.1	protein-coding	SPATA21	374955	NA	NA	NA	1	NA
chr1	16730222	16730339	NM_198546.1	protein-coding	SPATA21	374955	NA	NA	NA	1	NA
chr1	16730463	16730534	NM_198546.1	protein-coding	SPATA21	374955	NA	NA	NA	1	NA
chr1	16731462	16731599	NM_198546.1	protein-coding	SPATA21	374955	NA	NA	NA	1	NA
chr1	16735613	16735698	NM_198546.1	protein-coding	SPATA21	374955	NA	NA	NA	1	NA
chr1	16736096	16736538	NM_198546.1	protein-coding	SPATA21	374955	NA	NA	NA	1	NA
chr1	16748004	16748052	NM_198546.1	protein-coding	SPATA21	374955	NA	NA	NA	1	NA
chr1	16748406	16748466	NM_198546.1	protein-coding	SPATA21	374955	NA	NA	NA	1	NA
chr1	16757833	16757866	NM_198546.1	protein-coding	SPATA21	374955	NA	NA	NA	1	NA
chr1	16890438	16890681	NM_017940.4	protein-coding	NBPF1	55672	NA	NA	NA	1	NA
chr1	16891302	16891413	NM_017940.4	protein-coding	NBPF1	55672	NA	NA	NA	1	NA
chr1	16892128	16892302	NM_017940.4	protein-coding	NBPF1	55672	NA	NA	NA	1	NA
chr1	16893675	16893846	NM_017940.4	protein-coding	NBPF1	55672	NA	NA	NA	1	NA
chr1	16894474	16894525	NM_017940.4	protein-coding	NBPF1	55672	NA	NA	NA	1	NA
chr1	16895568	16895731	NM_017940.4	protein-coding	NBPF1	55672	NA	NA	NA	1	NA
chr1	16899637	16899688	NM_017940.4	protein-coding	NBPF1	55672	NA	NA	NA	1	NA
chr1	16900982	16901187	NM_017940.4	protein-coding	NBPF1	55672	NA	NA	NA	1	NA
chr1	16901652	16901724	NM_017940.4	protein-coding	NBPF1	55672	NA	NA	NA	1	NA
chr1	16902762	16902976	NM_017940.4	protein-coding	NBPF1	55672	NA	NA	NA	1	NA
chr1	16903812	16903914	NM_017940.4	protein-coding	NBPF1	55672	NA	NA	NA	1	NA
chr1	16905688	16905897	NM_017940.4	protein-coding	NBPF1	55672	NA	NA	NA	1	NA
chr1	16907240	16907451	NM_017940.4	protein-coding	NBPF1	55672	NA	NA	NA	1	NA
chr1	16907915	16907987	NM_017940.4	protein-coding	NBPF1	55672	NA	NA	NA	1	NA
chr1	16909039	16909253	NM_017940.4	protein-coding	NBPF1	55672	NA	NA	NA	1	NA
chr1	16910089	16910191	NM_017940.4	protein-coding	NBPF1	55672	NA	NA	NA	1	NA
chr1	16911984	16912193	NM_017940.4	protein-coding	NBPF1	55672	NA	NA	NA	1	NA
chr1	16913545	16913756	NM_017940.4	protein-coding	NBPF1	55672	NA	NA	NA	1	NA
chr1	16914220	16914292	NM_017940.4	protein-coding	NBPF1	55672	NA	NA	NA	1	NA
chr1	16915344	16915558	NM_017940.4	protein-coding	NBPF1	55672	NA	NA	NA	1	NA
chr1	16916394	16916496	NM_017940.4	protein-coding	NBPF1	55672	NA	NA	NA	1	NA
chr1	16918342	16918516	NM_017940.4	protein-coding	NBPF1	55672	NA	NA	NA	1	NA
chr1	17312716	17312853	NM_022089.2	protein-coding	ATP13A2	23400	NA	1	NA	1	1
chr1	17312958	17313127	NM_022089.2	protein-coding	ATP13A2	23400	NA	1	NA	1	1
chr1	17313300	17313451	NM_022089.2	protein-coding	ATP13A2	23400	NA	1	NA	1	1
chr1	17313541	17313764	NM_022089.2	protein-coding	ATP13A2	23400	NA	1	NA	1	1
chr1	17314633	17314729	NM_022089.2	protein-coding	ATP13A2	23400	NA	1	NA	1	1
chr1	17314817	17314969	NM_022089.2	protein-coding	ATP13A2	23400	NA	1	NA	1	1
chr1	17316186	17316265	NM_022089.2	protein-coding	ATP13A2	23400	NA	1	NA	1	1
chr1	17316382	17316498	NM_022089.2	protein-coding	ATP13A2	23400	NA	1	NA	1	1
chr1	17316622	17316782	NM_022089.2	protein-coding	ATP13A2	23400	NA	1	NA	1	1
chr1	17318229	17318353	NM_022089.2	protein-coding	ATP13A2	23400	NA	1	NA	1	1
chr1	17318504	17318624	NM_022089.2	protein-coding	ATP13A2	23400	NA	1	NA	1	1
chr1	17318738	17318897	NM_022089.2	protein-coding	ATP13A2	23400	NA	1	NA	1	1
chr1	17318981	17319076	NM_022089.2	protein-coding	ATP13A2	23400	NA	1	NA	1	1
chr1	17320124	17320330	NM_022089.2	protein-coding	ATP13A2	23400	NA	1	NA	1	1
chr1	17322471	17322659	NM_022089.2	protein-coding	ATP13A2	23400	NA	1	NA	1	1
chr1	17322749	17322795	NM_022089.2	protein-coding	ATP13A2	23400	NA	1	NA	1	1
chr1	17322881	17322991	NM_022089.2	protein-coding	ATP13A2	23400	NA	1	NA	1	1
chr1	17323515	17323670	NM_022089.2	protein-coding	ATP13A2	23400	NA	1	NA	1	1
chr1	17326506	17326637	NM_022089.2	protein-coding	ATP13A2	23400	NA	1	NA	1	1
chr1	17326741	17326807	NM_022089.2	protein-coding	ATP13A2	23400	NA	1	NA	1	1
chr1	17326895	17327029	NM_022089.2	protein-coding	ATP13A2	23400	NA	1	NA	1	1
chr1	17328529	17328598	NM_022089.2	protein-coding	ATP13A2	23400	NA	1	NA	1	1
chr1	17328791	17328868	NM_022089.2	protein-coding	ATP13A2	23400	NA	1	NA	1	1
chr1	17330827	17330906	NM_022089.2	protein-coding	ATP13A2	23400	NA	1	NA	1	1
chr1	17331187	17331316	NM_022089.2	protein-coding	ATP13A2	23400	NA	1	NA	1	1
chr1	17331509	17331567	NM_022089.2	protein-coding	ATP13A2	23400	NA	1	NA	1	1
chr1	17331869	17332051	NM_022089.2	protein-coding	ATP13A2	23400	NA	1	NA	1	1
chr1	17332179	17332273	NM_022089.2	protein-coding	ATP13A2	23400	NA	1	NA	1	1
chr1	17338224	17338233	NM_022089.2	protein-coding	ATP13A2	23400	NA	1	NA	1	1
chr1	17345376	17345453	NM_003000.2	protein-coding	SDHB	6390	NA	1	1	1	1
chr1	17349103	17349225	NM_003000.2	protein-coding	SDHB	6390	NA	1	1	1	1
chr1	17350468	17350569	NM_003000.2	protein-coding	SDHB	6390	NA	1	1	1	1
chr1	17354244	17354360	NM_003000.2	protein-coding	SDHB	6390	NA	1	1	1	1
chr1	17355095	17355231	NM_003000.2	protein-coding	SDHB	6390	NA	1	1	1	1
chr1	17359555	17359640	NM_003000.2	protein-coding	SDHB	6390	NA	1	1	1	1
chr1	17371256	17371383	NM_003000.2	protein-coding	SDHB	6390	NA	1	1	1	1
chr1	17380443	17380514	NM_003000.2	protein-coding	SDHB	6390	NA	1	1	1	1
chr1	17634718	17634809	NM_012387.2	protein-coding	PADI4	23569	NA	NA	NA	1	NA
chr1	17657464	17657644	NM_012387.2	protein-coding	PADI4	23569	NA	NA	NA	1	NA
chr1	17660438	17660504	NM_012387.2	protein-coding	PADI4	23569	NA	NA	NA	1	NA
chr1	17662654	17662721	NM_012387.2	protein-coding	PADI4	23569	NA	NA	NA	1	NA
chr1	17664533	17664650	NM_012387.2	protein-coding	PADI4	23569	NA	NA	NA	1	NA
chr1	17666183	17666308	NM_012387.2	protein-coding	PADI4	23569	NA	NA	NA	1	NA
chr1	17668438	17668616	NM_012387.2	protein-coding	PADI4	23569	NA	NA	NA	1	NA
chr1	17668794	17668897	NM_012387.2	protein-coding	PADI4	23569	NA	NA	NA	1	NA
chr1	17672523	17672634	NM_012387.2	protein-coding	PADI4	23569	NA	NA	NA	1	NA
chr1	17674436	17674543	NM_012387.2	protein-coding	PADI4	23569	NA	NA	NA	1	NA
chr1	17681028	17681182	NM_012387.2	protein-coding	PADI4	23569	NA	NA	NA	1	NA
chr1	17682478	17682622	NM_012387.2	protein-coding	PADI4	23569	NA	NA	NA	1	NA
chr1	17682852	17682954	NM_012387.2	protein-coding	PADI4	23569	NA	NA	NA	1	NA
chr1	17685333	17685403	NM_012387.2	protein-coding	PADI4	23569	NA	NA	NA	1	NA
chr1	17685775	17685903	NM_012387.2	protein-coding	PADI4	23569	NA	NA	NA	1	NA
chr1	17690017	17690250	NM_012387.2	protein-coding	PADI4	23569	NA	NA	NA	1	NA
chr1	18958098	18958182	NM_002584.2	protein-coding	PAX7	5081	NA	NA	1	1	1
chr1	18958098	18958182	NM_001135254.1	protein-coding	PAX7	5081	NA	NA	1	1	1
chr1	18960797	18961032	NM_001135254.1	protein-coding	PAX7	5081	NA	NA	1	1	1
chr1	18960797	18961032	NM_002584.2	protein-coding	PAX7	5081	NA	NA	1	1	1
chr1	18961605	18961734	NM_002584.2	protein-coding	PAX7	5081	NA	NA	1	1	1
chr1	18961605	18961734	NM_001135254.1	protein-coding	PAX7	5081	NA	NA	1	1	1
chr1	18962731	18962865	NM_002584.2	protein-coding	PAX7	5081	NA	NA	1	1	1
chr1	18962731	18962865	NM_001135254.1	protein-coding	PAX7	5081	NA	NA	1	1	1
chr1	19018248	19018447	NM_001135254.1	protein-coding	PAX7	5081	NA	NA	1	1	1
chr1	19018248	19018447	NM_002584.2	protein-coding	PAX7	5081	NA	NA	1	1	1
chr1	19027147	19027312	NM_002584.2	protein-coding	PAX7	5081	NA	NA	1	1	1
chr1	19027147	19027312	NM_001135254.1	protein-coding	PAX7	5081	NA	NA	1	1	1
chr1	19029588	19029790	NM_002584.2	protein-coding	PAX7	5081	NA	NA	1	1	1
chr1	19029588	19029790	NM_001135254.1	protein-coding	PAX7	5081	NA	NA	1	1	1
chr1	19062126	19062372	NM_001135254.1	protein-coding	PAX7	5081	NA	NA	1	1	1
chr1	19062126	19062533	NM_002584.2	protein-coding	PAX7	5081	NA	NA	1	1	1
chr1	19071308	19071423	NM_001135254.1	protein-coding	PAX7	5081	NA	NA	1	1	1
chr1	19166093	19167021	NM_152232.2	protein-coding	TAS1R2	80834	NA	NA	NA	1	NA
chr1	19168223	19168346	NM_152232.2	protein-coding	TAS1R2	80834	NA	NA	NA	1	NA
chr1	19175835	19176044	NM_152232.2	protein-coding	TAS1R2	80834	NA	NA	NA	1	NA
chr1	19180707	19181480	NM_152232.2	protein-coding	TAS1R2	80834	NA	NA	NA	1	NA
chr1	19183825	19184125	NM_152232.2	protein-coding	TAS1R2	80834	NA	NA	NA	1	NA
chr1	19185973	19186154	NM_152232.2	protein-coding	TAS1R2	80834	NA	NA	NA	1	NA
chr1	19199339	19199451	NM_003748.3	protein-coding	ALDH4A1	8659	NA	1	NA	1	1
chr1	19199339	19199451	NM_170726.2	protein-coding	ALDH4A1	8659	NA	1	NA	1	1
chr1	19200957	19201075	NM_003748.3	protein-coding	ALDH4A1	8659	NA	1	NA	1	1
chr1	19200957	19201075	NM_170726.2	protein-coding	ALDH4A1	8659	NA	1	NA	1	1
chr1	19201876	19201997	NM_003748.3	protein-coding	ALDH4A1	8659	NA	1	NA	1	1
chr1	19201876	19201997	NM_170726.2	protein-coding	ALDH4A1	8659	NA	1	NA	1	1
chr1	19202809	19202961	NM_003748.3	protein-coding	ALDH4A1	8659	NA	1	NA	1	1
chr1	19202809	19202961	NM_170726.2	protein-coding	ALDH4A1	8659	NA	1	NA	1	1
chr1	19203702	19203749	NM_003748.3	protein-coding	ALDH4A1	8659	NA	1	NA	1	1
chr1	19203702	19203749	NM_170726.2	protein-coding	ALDH4A1	8659	NA	1	NA	1	1
chr1	19203910	19204106	NM_170726.2	protein-coding	ALDH4A1	8659	NA	1	NA	1	1
chr1	19203910	19204106	NM_003748.3	protein-coding	ALDH4A1	8659	NA	1	NA	1	1
chr1	19205794	19205867	NM_170726.2	protein-coding	ALDH4A1	8659	NA	1	NA	1	1
chr1	19205794	19205867	NM_003748.3	protein-coding	ALDH4A1	8659	NA	1	NA	1	1
chr1	19208194	19208381	NM_003748.3	protein-coding	ALDH4A1	8659	NA	1	NA	1	1
chr1	19208194	19208381	NM_170726.2	protein-coding	ALDH4A1	8659	NA	1	NA	1	1
chr1	19209618	19209692	NM_003748.3	protein-coding	ALDH4A1	8659	NA	1	NA	1	1
chr1	19209618	19209692	NM_170726.2	protein-coding	ALDH4A1	8659	NA	1	NA	1	1
chr1	19209773	19209922	NM_003748.3	protein-coding	ALDH4A1	8659	NA	1	NA	1	1
chr1	19209773	19209922	NM_170726.2	protein-coding	ALDH4A1	8659	NA	1	NA	1	1
chr1	19211967	19212122	NM_170726.2	protein-coding	ALDH4A1	8659	NA	1	NA	1	1
chr1	19211967	19212122	NM_003748.3	protein-coding	ALDH4A1	8659	NA	1	NA	1	1
chr1	19212958	19213005	NM_003748.3	protein-coding	ALDH4A1	8659	NA	1	NA	1	1
chr1	19212958	19213005	NM_170726.2	protein-coding	ALDH4A1	8659	NA	1	NA	1	1
chr1	19215856	19215948	NM_170726.2	protein-coding	ALDH4A1	8659	NA	1	NA	1	1
chr1	19215856	19215948	NM_003748.3	protein-coding	ALDH4A1	8659	NA	1	NA	1	1
chr1	19216506	19216599	NM_003748.3	protein-coding	ALDH4A1	8659	NA	1	NA	1	1
chr1	19216506	19216599	NM_170726.2	protein-coding	ALDH4A1	8659	NA	1	NA	1	1
chr1	19228956	19229017	NM_003748.3	protein-coding	ALDH4A1	8659	NA	1	NA	1	1
chr1	19228956	19229017	NM_170726.2	protein-coding	ALDH4A1	8659	NA	1	NA	1	1
chr1	19545797	19545976	NM_015047.2	protein-coding	EMC1	23065	NA	NA	NA	1	NA
chr1	19546063	19546192	NM_015047.2	protein-coding	EMC1	23065	NA	NA	NA	1	NA
chr1	19547258	19547342	NM_015047.2	protein-coding	EMC1	23065	NA	NA	NA	1	NA
chr1	19549118	19549328	NM_015047.2	protein-coding	EMC1	23065	NA	NA	NA	1	NA
chr1	19549890	19550063	NM_015047.2	protein-coding	EMC1	23065	NA	NA	NA	1	NA
chr1	19553807	19553944	NM_015047.2	protein-coding	EMC1	23065	NA	NA	NA	1	NA
chr1	19557338	19557457	NM_015047.2	protein-coding	EMC1	23065	NA	NA	NA	1	NA
chr1	19557755	19557916	NM_015047.2	protein-coding	EMC1	23065	NA	NA	NA	1	NA
chr1	19559118	19559267	NM_015047.2	protein-coding	EMC1	23065	NA	NA	NA	1	NA
chr1	19559430	19559629	NM_015047.2	protein-coding	EMC1	23065	NA	NA	NA	1	NA
chr1	19561624	19561746	NM_015047.2	protein-coding	EMC1	23065	NA	NA	NA	1	NA
chr1	19563636	19563732	NM_015047.2	protein-coding	EMC1	23065	NA	NA	NA	1	NA
chr1	19564511	19564633	NM_015047.2	protein-coding	EMC1	23065	NA	NA	NA	1	NA
chr1	19565289	19565351	NM_015047.2	protein-coding	EMC1	23065	NA	NA	NA	1	NA
chr1	19565725	19565796	NM_015047.2	protein-coding	EMC1	23065	NA	NA	NA	1	NA
chr1	19566312	19566479	NM_015047.2	protein-coding	EMC1	23065	NA	NA	NA	1	NA
chr1	19566791	19566940	NM_015047.2	protein-coding	EMC1	23065	NA	NA	NA	1	NA
chr1	19567510	19567636	NM_015047.2	protein-coding	EMC1	23065	NA	NA	NA	1	NA
chr1	19568839	19568967	NM_015047.2	protein-coding	EMC1	23065	NA	NA	NA	1	NA
chr1	19570108	19570201	NM_015047.2	protein-coding	EMC1	23065	NA	NA	NA	1	NA
chr1	19570444	19570509	NM_015047.2	protein-coding	EMC1	23065	NA	NA	NA	1	NA
chr1	19571400	19571524	NM_015047.2	protein-coding	EMC1	23065	NA	NA	NA	1	NA
chr1	19577909	19578003	NM_015047.2	protein-coding	EMC1	23065	NA	NA	NA	1	NA
chr1	19609225	19609386	NM_012067.2	protein-coding	AKR7A3	22977	NA	NA	NA	1	NA
chr1	19610490	19610619	NM_012067.2	protein-coding	AKR7A3	22977	NA	NA	NA	1	NA
chr1	19611180	19611279	NM_012067.2	protein-coding	AKR7A3	22977	NA	NA	NA	1	NA
chr1	19611512	19611608	NM_012067.2	protein-coding	AKR7A3	22977	NA	NA	NA	1	NA
chr1	19612382	19612486	NM_012067.2	protein-coding	AKR7A3	22977	NA	NA	NA	1	NA
chr1	19612679	19612866	NM_012067.2	protein-coding	AKR7A3	22977	NA	NA	NA	1	NA
chr1	19614990	19615203	NM_012067.2	protein-coding	AKR7A3	22977	NA	NA	NA	1	NA
chr1	19630719	19630880	NM_003689.3	protein-coding	AKR7A2	8574	NA	1	NA	1	NA
chr1	19632512	19632641	NM_003689.3	protein-coding	AKR7A2	8574	NA	1	NA	1	NA
chr1	19633496	19633595	NM_003689.3	protein-coding	AKR7A2	8574	NA	1	NA	1	NA
chr1	19633808	19633904	NM_003689.3	protein-coding	AKR7A2	8574	NA	1	NA	1	NA
chr1	19634652	19634756	NM_003689.3	protein-coding	AKR7A2	8574	NA	1	NA	1	NA
chr1	19634949	19635136	NM_003689.3	protein-coding	AKR7A2	8574	NA	1	NA	1	NA
chr1	19638321	19638618	NM_003689.3	protein-coding	AKR7A2	8574	NA	1	NA	1	NA
chr1	19992247	19992960	NM_000871.1	protein-coding	HTR6	3362	NA	1	NA	1	NA
chr1	20005060	20005218	NM_000871.1	protein-coding	HTR6	3362	NA	1	NA	1	NA
chr1	20005412	20005861	NM_000871.1	protein-coding	HTR6	3362	NA	1	NA	1	NA
chr1	20302194	20302336	NM_000300.3	protein-coding	PLA2G2A	5320	NA	1	NA	1	NA
chr1	20304508	20304614	NM_000300.3	protein-coding	PLA2G2A	5320	NA	1	NA	1	NA
chr1	20304873	20305017	NM_000300.3	protein-coding	PLA2G2A	5320	NA	1	NA	1	NA
chr1	20305227	20305266	NM_000300.3	protein-coding	PLA2G2A	5320	NA	1	NA	1	NA
chr1	20411324	20411363	NM_000929.2	protein-coding	PLA2G5	5322	NA	1	NA	1	1
chr1	20412576	20412720	NM_000929.2	protein-coding	PLA2G5	5322	NA	1	NA	1	1
chr1	20416282	20416388	NM_000929.2	protein-coding	PLA2G5	5322	NA	1	NA	1	1
chr1	20417061	20417185	NM_000929.2	protein-coding	PLA2G5	5322	NA	1	NA	1	1
chr1	20440607	20440752	NM_012400.3	protein-coding	PLA2G2D	26279	NA	NA	NA	1	NA
chr1	20442000	20442106	NM_012400.3	protein-coding	PLA2G2D	26279	NA	NA	NA	1	NA
chr1	20442826	20442970	NM_012400.3	protein-coding	PLA2G2D	26279	NA	NA	NA	1	NA
chr1	20445952	20445991	NM_012400.3	protein-coding	PLA2G2D	26279	NA	NA	NA	1	NA
chr1	20915623	20915776	NM_001785.2	protein-coding	CDA	978	NA	NA	NA	1	NA
chr1	20931421	20931532	NM_001785.2	protein-coding	CDA	978	NA	NA	NA	1	NA
chr1	20940335	20940392	NM_001785.2	protein-coding	CDA	978	NA	NA	NA	1	NA
chr1	20944945	20945061	NM_001785.2	protein-coding	CDA	978	NA	NA	NA	1	NA
chr1	20960042	20960428	NM_032409.2	protein-coding	PINK1	65018	NA	1	NA	1	1
chr1	20964335	20964622	NM_032409.2	protein-coding	PINK1	65018	NA	1	NA	1	1
chr1	20966385	20966485	NM_032409.2	protein-coding	PINK1	65018	NA	1	NA	1	1
chr1	20970983	20971165	NM_032409.2	protein-coding	PINK1	65018	NA	1	NA	1	1
chr1	20972053	20972216	NM_032409.2	protein-coding	PINK1	65018	NA	1	NA	1	1
chr1	20974998	20975125	NM_032409.2	protein-coding	PINK1	65018	NA	1	NA	1	1
chr1	20975488	20975724	NM_032409.2	protein-coding	PINK1	65018	NA	1	NA	1	1
chr1	20976927	20977184	NM_032409.2	protein-coding	PINK1	65018	NA	1	NA	1	1
chr1	20978872	20979021	NM_005216.4	protein-coding	DDOST	1650	NA	1	NA	1	1
chr1	20979114	20979220	NM_005216.4	protein-coding	DDOST	1650	NA	1	NA	1	1
chr1	20979344	20979464	NM_005216.4	protein-coding	DDOST	1650	NA	1	NA	1	1
chr1	20980120	20980267	NM_005216.4	protein-coding	DDOST	1650	NA	1	NA	1	1
chr1	20980716	20980864	NM_005216.4	protein-coding	DDOST	1650	NA	1	NA	1	1
chr1	20981107	20981200	NM_005216.4	protein-coding	DDOST	1650	NA	1	NA	1	1
chr1	20981933	20982027	NM_005216.4	protein-coding	DDOST	1650	NA	1	NA	1	1
chr1	20982169	20982272	NM_005216.4	protein-coding	DDOST	1650	NA	1	NA	1	1
chr1	20982594	20982680	NM_005216.4	protein-coding	DDOST	1650	NA	1	NA	1	1
chr1	20987374	20987484	NM_005216.4	protein-coding	DDOST	1650	NA	1	NA	1	1
chr1	20987690	20987894	NM_005216.4	protein-coding	DDOST	1650	NA	1	NA	1	1
chr1	20991077	20991255	NM_020816.2	protein-coding	KIF17	57576	NA	NA	NA	1	NA
chr1	20992707	20992824	NM_020816.2	protein-coding	KIF17	57576	NA	NA	NA	1	NA
chr1	20996914	20996984	NM_020816.2	protein-coding	KIF17	57576	NA	NA	NA	1	NA
chr1	20998431	20998689	NM_020816.2	protein-coding	KIF17	57576	NA	NA	NA	1	NA
chr1	21009146	21009377	NM_020816.2	protein-coding	KIF17	57576	NA	NA	NA	1	NA
chr1	21011302	21011513	NM_020816.2	protein-coding	KIF17	57576	NA	NA	NA	1	NA
chr1	21012539	21012619	NM_020816.2	protein-coding	KIF17	57576	NA	NA	NA	1	NA
chr1	21013881	21014437	NM_020816.2	protein-coding	KIF17	57576	NA	NA	NA	1	NA
chr1	21016681	21016828	NM_020816.2	protein-coding	KIF17	57576	NA	NA	NA	1	NA
chr1	21024872	21024981	NM_020816.2	protein-coding	KIF17	57576	NA	NA	NA	1	NA
chr1	21030940	21031392	NM_020816.2	protein-coding	KIF17	57576	NA	NA	NA	1	NA
chr1	21036132	21036321	NM_020816.2	protein-coding	KIF17	57576	NA	NA	NA	1	NA
chr1	21039947	21040048	NM_020816.2	protein-coding	KIF17	57576	NA	NA	NA	1	NA
chr1	21041986	21042132	NM_020816.2	protein-coding	KIF17	57576	NA	NA	NA	1	NA
chr1	21043969	21044199	NM_020816.2	protein-coding	KIF17	57576	NA	NA	NA	1	NA
chr1	21546448	21546624	NM_001397.2	protein-coding	ECE1	1889	NA	NA	NA	1	1
chr1	21546448	21546624	NM_001113348.1	protein-coding	ECE1	1889	NA	NA	NA	1	1
chr1	21548240	21548335	NM_001113348.1	protein-coding	ECE1	1889	NA	NA	NA	1	1
chr1	21548240	21548335	NM_001397.2	protein-coding	ECE1	1889	NA	NA	NA	1	1
chr1	21551743	21551933	NM_001113348.1	protein-coding	ECE1	1889	NA	NA	NA	1	1
chr1	21551743	21551933	NM_001397.2	protein-coding	ECE1	1889	NA	NA	NA	1	1
chr1	21553652	21553719	NM_001397.2	protein-coding	ECE1	1889	NA	NA	NA	1	1
chr1	21553652	21553719	NM_001113348.1	protein-coding	ECE1	1889	NA	NA	NA	1	1
chr1	21554424	21554534	NM_001397.2	protein-coding	ECE1	1889	NA	NA	NA	1	1
chr1	21554424	21554534	NM_001113348.1	protein-coding	ECE1	1889	NA	NA	NA	1	1
chr1	21560051	21560154	NM_001113348.1	protein-coding	ECE1	1889	NA	NA	NA	1	1
chr1	21560051	21560154	NM_001397.2	protein-coding	ECE1	1889	NA	NA	NA	1	1
chr1	21562343	21562420	NM_001397.2	protein-coding	ECE1	1889	NA	NA	NA	1	1
chr1	21562343	21562420	NM_001113348.1	protein-coding	ECE1	1889	NA	NA	NA	1	1
chr1	21563239	21563337	NM_001113348.1	protein-coding	ECE1	1889	NA	NA	NA	1	1
chr1	21563239	21563337	NM_001397.2	protein-coding	ECE1	1889	NA	NA	NA	1	1
chr1	21564627	21564737	NM_001397.2	protein-coding	ECE1	1889	NA	NA	NA	1	1
chr1	21564627	21564737	NM_001113348.1	protein-coding	ECE1	1889	NA	NA	NA	1	1
chr1	21571482	21571596	NM_001113348.1	protein-coding	ECE1	1889	NA	NA	NA	1	1
chr1	21571482	21571596	NM_001397.2	protein-coding	ECE1	1889	NA	NA	NA	1	1
chr1	21573714	21573856	NM_001397.2	protein-coding	ECE1	1889	NA	NA	NA	1	1
chr1	21573714	21573856	NM_001113348.1	protein-coding	ECE1	1889	NA	NA	NA	1	1
chr1	21582440	21582631	NM_001113348.1	protein-coding	ECE1	1889	NA	NA	NA	1	1
chr1	21582440	21582631	NM_001397.2	protein-coding	ECE1	1889	NA	NA	NA	1	1
chr1	21584018	21584083	NM_001397.2	protein-coding	ECE1	1889	NA	NA	NA	1	1
chr1	21584018	21584083	NM_001113348.1	protein-coding	ECE1	1889	NA	NA	NA	1	1
chr1	21585186	21585332	NM_001397.2	protein-coding	ECE1	1889	NA	NA	NA	1	1
chr1	21585186	21585332	NM_001113348.1	protein-coding	ECE1	1889	NA	NA	NA	1	1
chr1	21586764	21586885	NM_001397.2	protein-coding	ECE1	1889	NA	NA	NA	1	1
chr1	21586764	21586885	NM_001113348.1	protein-coding	ECE1	1889	NA	NA	NA	1	1
chr1	21599192	21599404	NM_001397.2	protein-coding	ECE1	1889	NA	NA	NA	1	1
chr1	21599192	21599404	NM_001113348.1	protein-coding	ECE1	1889	NA	NA	NA	1	1
chr1	21605684	21605825	NM_001397.2	protein-coding	ECE1	1889	NA	NA	NA	1	1
chr1	21605684	21605825	NM_001113348.1	protein-coding	ECE1	1889	NA	NA	NA	1	1
chr1	21616563	21616649	NM_001397.2	protein-coding	ECE1	1889	NA	NA	NA	1	1
chr1	21616563	21616649	NM_001113348.1	protein-coding	ECE1	1889	NA	NA	NA	1	1
chr1	21616857	21616907	NM_001397.2	protein-coding	ECE1	1889	NA	NA	NA	1	1
chr1	21671869	21671871	NM_001113348.1	protein-coding	ECE1	1889	NA	NA	NA	1	1
chr1	21880575	21880635	NM_000478.4	protein-coding	ALPL	249	NA	1	NA	1	1
chr1	21887119	21887238	NM_000478.4	protein-coding	ALPL	249	NA	1	NA	1	1
chr1	21887590	21887705	NM_000478.4	protein-coding	ALPL	249	NA	1	NA	1	1
chr1	21889603	21889777	NM_000478.4	protein-coding	ALPL	249	NA	1	NA	1	1
chr1	21890534	21890709	NM_000478.4	protein-coding	ALPL	249	NA	1	NA	1	1
chr1	21894597	21894740	NM_000478.4	protein-coding	ALPL	249	NA	1	NA	1	1
chr1	21896798	21896867	NM_000478.4	protein-coding	ALPL	249	NA	1	NA	1	1
chr1	21900158	21900292	NM_000478.4	protein-coding	ALPL	249	NA	1	NA	1	1
chr1	21902226	21902417	NM_000478.4	protein-coding	ALPL	249	NA	1	NA	1	1
chr1	21903015	21903134	NM_000478.4	protein-coding	ALPL	249	NA	1	NA	1	1
chr1	21903876	21904141	NM_000478.4	protein-coding	ALPL	249	NA	1	NA	1	1
chr1	22149809	22149981	NM_005529.5	protein-coding	HSPG2	3339	NA	1	NA	1	1
chr1	22150109	22150212	NM_005529.5	protein-coding	HSPG2	3339	NA	1	NA	1	1
chr1	22150614	22150697	NM_005529.5	protein-coding	HSPG2	3339	NA	1	NA	1	1
chr1	22150799	22150869	NM_005529.5	protein-coding	HSPG2	3339	NA	1	NA	1	1
chr1	22151030	22151108	NM_005529.5	protein-coding	HSPG2	3339	NA	1	NA	1	1
chr1	22151197	22151272	NM_005529.5	protein-coding	HSPG2	3339	NA	1	NA	1	1
chr1	22154356	22154412	NM_005529.5	protein-coding	HSPG2	3339	NA	1	NA	1	1
chr1	22154523	22154645	NM_005529.5	protein-coding	HSPG2	3339	NA	1	NA	1	1
chr1	22154748	22154919	NM_005529.5	protein-coding	HSPG2	3339	NA	1	NA	1	1
chr1	22155328	22155572	NM_005529.5	protein-coding	HSPG2	3339	NA	1	NA	1	1
chr1	22155876	22156097	NM_005529.5	protein-coding	HSPG2	3339	NA	1	NA	1	1
chr1	22156486	22156584	NM_005529.5	protein-coding	HSPG2	3339	NA	1	NA	1	1
chr1	22157475	22157583	NM_005529.5	protein-coding	HSPG2	3339	NA	1	NA	1	1
chr1	22157708	22157817	NM_005529.5	protein-coding	HSPG2	3339	NA	1	NA	1	1
chr1	22157956	22158055	NM_005529.5	protein-coding	HSPG2	3339	NA	1	NA	1	1
chr1	22158145	22158289	NM_005529.5	protein-coding	HSPG2	3339	NA	1	NA	1	1
chr1	22158988	22159099	NM_005529.5	protein-coding	HSPG2	3339	NA	1	NA	1	1
chr1	22159761	22159877	NM_005529.5	protein-coding	HSPG2	3339	NA	1	NA	1	1
chr1	22159960	22160107	NM_005529.5	protein-coding	HSPG2	3339	NA	1	NA	1	1
chr1	22160309	22160418	NM_005529.5	protein-coding	HSPG2	3339	NA	1	NA	1	1
chr1	22161172	22161438	NM_005529.5	protein-coding	HSPG2	3339	NA	1	NA	1	1
chr1	22162033	22162130	NM_005529.5	protein-coding	HSPG2	3339	NA	1	NA	1	1
chr1	22163295	22163499	NM_005529.5	protein-coding	HSPG2	3339	NA	1	NA	1	1
chr1	22165318	22165578	NM_005529.5	protein-coding	HSPG2	3339	NA	1	NA	1	1
chr1	22165864	22166043	NM_005529.5	protein-coding	HSPG2	3339	NA	1	NA	1	1
chr1	22166315	22166510	NM_005529.5	protein-coding	HSPG2	3339	NA	1	NA	1	1
chr1	22167594	22167778	NM_005529.5	protein-coding	HSPG2	3339	NA	1	NA	1	1
chr1	22168032	22168166	NM_005529.5	protein-coding	HSPG2	3339	NA	1	NA	1	1
chr1	22168495	22168635	NM_005529.5	protein-coding	HSPG2	3339	NA	1	NA	1	1
chr1	22168732	22168873	NM_005529.5	protein-coding	HSPG2	3339	NA	1	NA	1	1
chr1	22169263	22169414	NM_005529.5	protein-coding	HSPG2	3339	NA	1	NA	1	1
chr1	22169790	22169931	NM_005529.5	protein-coding	HSPG2	3339	NA	1	NA	1	1
chr1	22170641	22170792	NM_005529.5	protein-coding	HSPG2	3339	NA	1	NA	1	1
chr1	22172601	22172748	NM_005529.5	protein-coding	HSPG2	3339	NA	1	NA	1	1
chr1	22172941	22173092	NM_005529.5	protein-coding	HSPG2	3339	NA	1	NA	1	1
chr1	22173847	22173985	NM_005529.5	protein-coding	HSPG2	3339	NA	1	NA	1	1
chr1	22174182	22174333	NM_005529.5	protein-coding	HSPG2	3339	NA	1	NA	1	1
chr1	22174451	22174586	NM_005529.5	protein-coding	HSPG2	3339	NA	1	NA	1	1
chr1	22175136	22175287	NM_005529.5	protein-coding	HSPG2	3339	NA	1	NA	1	1
chr1	22175386	22175524	NM_005529.5	protein-coding	HSPG2	3339	NA	1	NA	1	1
chr1	22176534	22176685	NM_005529.5	protein-coding	HSPG2	3339	NA	1	NA	1	1
chr1	22176856	22176991	NM_005529.5	protein-coding	HSPG2	3339	NA	1	NA	1	1
chr1	22178039	22178190	NM_005529.5	protein-coding	HSPG2	3339	NA	1	NA	1	1
chr1	22178284	22178419	NM_005529.5	protein-coding	HSPG2	3339	NA	1	NA	1	1
chr1	22178581	22178726	NM_005529.5	protein-coding	HSPG2	3339	NA	1	NA	1	1
chr1	22179193	22179325	NM_005529.5	protein-coding	HSPG2	3339	NA	1	NA	1	1
chr1	22179412	22179563	NM_005529.5	protein-coding	HSPG2	3339	NA	1	NA	1	1
chr1	22180686	22180836	NM_005529.5	protein-coding	HSPG2	3339	NA	1	NA	1	1
chr1	22181104	22181258	NM_005529.5	protein-coding	HSPG2	3339	NA	1	NA	1	1
chr1	22181341	22181476	NM_005529.5	protein-coding	HSPG2	3339	NA	1	NA	1	1
chr1	22181797	22181939	NM_005529.5	protein-coding	HSPG2	3339	NA	1	NA	1	1
chr1	22182016	22182168	NM_005529.5	protein-coding	HSPG2	3339	NA	1	NA	1	1
chr1	22182280	22182405	NM_005529.5	protein-coding	HSPG2	3339	NA	1	NA	1	1
chr1	22183508	22183688	NM_005529.5	protein-coding	HSPG2	3339	NA	1	NA	1	1
chr1	22183778	22183878	NM_005529.5	protein-coding	HSPG2	3339	NA	1	NA	1	1
chr1	22186059	22186169	NM_005529.5	protein-coding	HSPG2	3339	NA	1	NA	1	1
chr1	22186328	22186495	NM_005529.5	protein-coding	HSPG2	3339	NA	1	NA	1	1
chr1	22186670	22186728	NM_005529.5	protein-coding	HSPG2	3339	NA	1	NA	1	1
chr1	22188250	22188336	NM_005529.5	protein-coding	HSPG2	3339	NA	1	NA	1	1
chr1	22188481	22188608	NM_005529.5	protein-coding	HSPG2	3339	NA	1	NA	1	1
chr1	22190593	22190706	NM_005529.5	protein-coding	HSPG2	3339	NA	1	NA	1	1
chr1	22191336	22191566	NM_005529.5	protein-coding	HSPG2	3339	NA	1	NA	1	1
chr1	22191778	22191858	NM_005529.5	protein-coding	HSPG2	3339	NA	1	NA	1	1
chr1	22192210	22192302	NM_005529.5	protein-coding	HSPG2	3339	NA	1	NA	1	1
chr1	22198679	22198870	NM_005529.5	protein-coding	HSPG2	3339	NA	1	NA	1	1
chr1	22199113	22199253	NM_005529.5	protein-coding	HSPG2	3339	NA	1	NA	1	1
chr1	22199490	22199584	NM_005529.5	protein-coding	HSPG2	3339	NA	1	NA	1	1
chr1	22199868	22199917	NM_005529.5	protein-coding	HSPG2	3339	NA	1	NA	1	1
chr1	22200418	22200504	NM_005529.5	protein-coding	HSPG2	3339	NA	1	NA	1	1
chr1	22200899	22201026	NM_005529.5	protein-coding	HSPG2	3339	NA	1	NA	1	1
chr1	22201109	22201222	NM_005529.5	protein-coding	HSPG2	3339	NA	1	NA	1	1
chr1	22201384	22201495	NM_005529.5	protein-coding	HSPG2	3339	NA	1	NA	1	1
chr1	22202122	22202240	NM_005529.5	protein-coding	HSPG2	3339	NA	1	NA	1	1
chr1	22202356	22202535	NM_005529.5	protein-coding	HSPG2	3339	NA	1	NA	1	1
chr1	22202722	22202898	NM_005529.5	protein-coding	HSPG2	3339	NA	1	NA	1	1
chr1	22203005	22203145	NM_005529.5	protein-coding	HSPG2	3339	NA	1	NA	1	1
chr1	22204679	22204746	NM_005529.5	protein-coding	HSPG2	3339	NA	1	NA	1	1
chr1	22204926	22204984	NM_005529.5	protein-coding	HSPG2	3339	NA	1	NA	1	1
chr1	22205070	22205156	NM_005529.5	protein-coding	HSPG2	3339	NA	1	NA	1	1
chr1	22205487	22205614	NM_005529.5	protein-coding	HSPG2	3339	NA	1	NA	1	1
chr1	22206600	22206747	NM_005529.5	protein-coding	HSPG2	3339	NA	1	NA	1	1
chr1	22206856	22207052	NM_005529.5	protein-coding	HSPG2	3339	NA	1	NA	1	1
chr1	22207149	22207328	NM_005529.5	protein-coding	HSPG2	3339	NA	1	NA	1	1
chr1	22207832	22207995	NM_005529.5	protein-coding	HSPG2	3339	NA	1	NA	1	1
chr1	22211021	22211167	NM_005529.5	protein-coding	HSPG2	3339	NA	1	NA	1	1
chr1	22211260	22211411	NM_005529.5	protein-coding	HSPG2	3339	NA	1	NA	1	1
chr1	22211506	22211650	NM_005529.5	protein-coding	HSPG2	3339	NA	1	NA	1	1
chr1	22211813	22211944	NM_005529.5	protein-coding	HSPG2	3339	NA	1	NA	1	1
chr1	22213708	22213827	NM_005529.5	protein-coding	HSPG2	3339	NA	1	NA	1	1
chr1	22213913	22214167	NM_005529.5	protein-coding	HSPG2	3339	NA	1	NA	1	1
chr1	22214431	22214559	NM_005529.5	protein-coding	HSPG2	3339	NA	1	NA	1	1
chr1	22216474	22216634	NM_005529.5	protein-coding	HSPG2	3339	NA	1	NA	1	1
chr1	22216920	22216978	NM_005529.5	protein-coding	HSPG2	3339	NA	1	NA	1	1
chr1	22217078	22217187	NM_005529.5	protein-coding	HSPG2	3339	NA	1	NA	1	1
chr1	22222415	22222459	NM_005529.5	protein-coding	HSPG2	3339	NA	1	NA	1	1
chr1	22222668	22222803	NM_005529.5	protein-coding	HSPG2	3339	NA	1	NA	1	1
chr1	22263648	22263710	NM_005529.5	protein-coding	HSPG2	3339	NA	1	NA	1	1
chr1	22446543	22447010	NM_030761.4	protein-coding	WNT4	54361	NA	NA	NA	1	1
chr1	22447704	22447846	NM_030761.4	protein-coding	WNT4	54361	NA	NA	NA	1	1
chr1	22447938	22448069	NM_030761.4	protein-coding	WNT4	54361	NA	NA	NA	1	1
chr1	22456109	22456344	NM_030761.4	protein-coding	WNT4	54361	NA	NA	NA	1	1
chr1	22469339	22469415	NM_030761.4	protein-coding	WNT4	54361	NA	NA	NA	1	1
chr1	22816442	22817138	NM_001083621.1	protein-coding	ZBTB40	9923	NA	NA	NA	1	NA
chr1	22817893	22818026	NM_001083621.1	protein-coding	ZBTB40	9923	NA	NA	NA	1	NA
chr1	22827985	22828177	NM_001083621.1	protein-coding	ZBTB40	9923	NA	NA	NA	1	NA
chr1	22828792	22828934	NM_001083621.1	protein-coding	ZBTB40	9923	NA	NA	NA	1	NA
chr1	22832542	22832734	NM_001083621.1	protein-coding	ZBTB40	9923	NA	NA	NA	1	NA
chr1	22834494	22834630	NM_001083621.1	protein-coding	ZBTB40	9923	NA	NA	NA	1	NA
chr1	22835023	22835224	NM_001083621.1	protein-coding	ZBTB40	9923	NA	NA	NA	1	NA
chr1	22835593	22835726	NM_001083621.1	protein-coding	ZBTB40	9923	NA	NA	NA	1	NA
chr1	22837672	22837840	NM_001083621.1	protein-coding	ZBTB40	9923	NA	NA	NA	1	NA
chr1	22838169	22838627	NM_001083621.1	protein-coding	ZBTB40	9923	NA	NA	NA	1	NA
chr1	22839417	22839623	NM_001083621.1	protein-coding	ZBTB40	9923	NA	NA	NA	1	NA
chr1	22843793	22843957	NM_001083621.1	protein-coding	ZBTB40	9923	NA	NA	NA	1	NA
chr1	22846554	22846768	NM_001083621.1	protein-coding	ZBTB40	9923	NA	NA	NA	1	NA
chr1	22847989	22848151	NM_001083621.1	protein-coding	ZBTB40	9923	NA	NA	NA	1	NA
chr1	22848870	22848956	NM_001083621.1	protein-coding	ZBTB40	9923	NA	NA	NA	1	NA
chr1	22850711	22850937	NM_001083621.1	protein-coding	ZBTB40	9923	NA	NA	NA	1	NA
chr1	22852695	22852889	NM_001083621.1	protein-coding	ZBTB40	9923	NA	NA	NA	1	NA
chr1	22964110	22964272	NM_015991.2	protein-coding	C1QA	712	NA	NA	NA	1	1
chr1	22965326	22965900	NM_015991.2	protein-coding	C1QA	712	NA	NA	NA	1	1
chr1	22970517	22970697	NM_172369.3	protein-coding	C1QC	714	NA	NA	NA	1	1
chr1	22970517	22970697	NM_001114101.1	protein-coding	C1QC	714	NA	NA	NA	1	1
chr1	22973720	22974276	NM_172369.3	protein-coding	C1QC	714	NA	NA	NA	1	1
chr1	22973720	22974276	NM_001114101.1	protein-coding	C1QC	714	NA	NA	NA	1	1
chr1	22985950	22986136	NM_000491.3	protein-coding	C1QB	713	NA	1	NA	1	1
chr1	22987305	22987879	NM_000491.3	protein-coding	C1QB	713	NA	1	NA	1	1
chr1	23037476	23037536	NM_017449.3	protein-coding	EPHB2	2048	NA	NA	NA	1	1
chr1	23037476	23037536	NM_004442.6	protein-coding	EPHB2	2048	NA	NA	NA	1	1
chr1	23107914	23107978	NM_004442.6	protein-coding	EPHB2	2048	NA	NA	NA	1	1
chr1	23107914	23107978	NM_017449.3	protein-coding	EPHB2	2048	NA	NA	NA	1	1
chr1	23110885	23111569	NM_017449.3	protein-coding	EPHB2	2048	NA	NA	NA	1	1
chr1	23110885	23111569	NM_004442.6	protein-coding	EPHB2	2048	NA	NA	NA	1	1
chr1	23189530	23189685	NM_017449.3	protein-coding	EPHB2	2048	NA	NA	NA	1	1
chr1	23189530	23189685	NM_004442.6	protein-coding	EPHB2	2048	NA	NA	NA	1	1
chr1	23191370	23191705	NM_017449.3	protein-coding	EPHB2	2048	NA	NA	NA	1	1
chr1	23191370	23191705	NM_004442.6	protein-coding	EPHB2	2048	NA	NA	NA	1	1
chr1	23208852	23208976	NM_017449.3	protein-coding	EPHB2	2048	NA	NA	NA	1	1
chr1	23208852	23208976	NM_004442.6	protein-coding	EPHB2	2048	NA	NA	NA	1	1
chr1	23219377	23219539	NM_017449.3	protein-coding	EPHB2	2048	NA	NA	NA	1	1
chr1	23219377	23219539	NM_004442.6	protein-coding	EPHB2	2048	NA	NA	NA	1	1
chr1	23221965	23222073	NM_004442.6	protein-coding	EPHB2	2048	NA	NA	NA	1	1
chr1	23221965	23222073	NM_017449.3	protein-coding	EPHB2	2048	NA	NA	NA	1	1
chr1	23222904	23222971	NM_004442.6	protein-coding	EPHB2	2048	NA	NA	NA	1	1
chr1	23222907	23222971	NM_017449.3	protein-coding	EPHB2	2048	NA	NA	NA	1	1
chr1	23232480	23232602	NM_017449.3	protein-coding	EPHB2	2048	NA	NA	NA	1	1
chr1	23232480	23232602	NM_004442.6	protein-coding	EPHB2	2048	NA	NA	NA	1	1
chr1	23233203	23233450	NM_004442.6	protein-coding	EPHB2	2048	NA	NA	NA	1	1
chr1	23233203	23233450	NM_017449.3	protein-coding	EPHB2	2048	NA	NA	NA	1	1
chr1	23234446	23234661	NM_017449.3	protein-coding	EPHB2	2048	NA	NA	NA	1	1
chr1	23234446	23234661	NM_004442.6	protein-coding	EPHB2	2048	NA	NA	NA	1	1
chr1	23235515	23235664	NM_017449.3	protein-coding	EPHB2	2048	NA	NA	NA	1	1
chr1	23235515	23235664	NM_004442.6	protein-coding	EPHB2	2048	NA	NA	NA	1	1
chr1	23236875	23237068	NM_017449.3	protein-coding	EPHB2	2048	NA	NA	NA	1	1
chr1	23236875	23237068	NM_004442.6	protein-coding	EPHB2	2048	NA	NA	NA	1	1
chr1	23238937	23239092	NM_004442.6	protein-coding	EPHB2	2048	NA	NA	NA	1	1
chr1	23238937	23239092	NM_017449.3	protein-coding	EPHB2	2048	NA	NA	NA	1	1
chr1	23239955	23240063	NM_004442.6	protein-coding	EPHB2	2048	NA	NA	NA	1	1
chr1	23239955	23240063	NM_017449.3	protein-coding	EPHB2	2048	NA	NA	NA	1	1
chr1	23885451	23885510	NM_002167.4	protein-coding	ID3	3399	NA	NA	NA	1	NA
chr1	23885618	23885917	NM_002167.4	protein-coding	ID3	3399	NA	NA	NA	1	NA
chr1	24018314	24018319	NM_000975.3	protein-coding	RPL11	6135	NA	1	NA	1	1
chr1	24019099	24019249	NM_000975.3	protein-coding	RPL11	6135	NA	1	NA	1	1
chr1	24020297	24020403	NM_000975.3	protein-coding	RPL11	6135	NA	1	NA	1	1
chr1	24021150	24021281	NM_000975.3	protein-coding	RPL11	6135	NA	1	NA	1	1
chr1	24022288	24022398	NM_000975.3	protein-coding	RPL11	6135	NA	1	NA	1	1
chr1	24022834	24022863	NM_000975.3	protein-coding	RPL11	6135	NA	1	NA	1	1
chr1	24122439	24122497	NM_001008216.1	protein-coding	GALE	2582	NA	1	NA	1	1
chr1	24122439	24122497	NM_000403.3	protein-coding	GALE	2582	NA	1	NA	1	1
chr1	24122641	24122755	NM_001008216.1	protein-coding	GALE	2582	NA	1	NA	1	1
chr1	24122641	24122755	NM_000403.3	protein-coding	GALE	2582	NA	1	NA	1	1
chr1	24122999	24123076	NM_001008216.1	protein-coding	GALE	2582	NA	1	NA	1	1
chr1	24122999	24123076	NM_000403.3	protein-coding	GALE	2582	NA	1	NA	1	1
chr1	24123187	24123272	NM_000403.3	protein-coding	GALE	2582	NA	1	NA	1	1
chr1	24123187	24123272	NM_001008216.1	protein-coding	GALE	2582	NA	1	NA	1	1
chr1	24123366	24123432	NM_000403.3	protein-coding	GALE	2582	NA	1	NA	1	1
chr1	24123366	24123432	NM_001008216.1	protein-coding	GALE	2582	NA	1	NA	1	1
chr1	24123524	24123637	NM_001008216.1	protein-coding	GALE	2582	NA	1	NA	1	1
chr1	24123524	24123637	NM_000403.3	protein-coding	GALE	2582	NA	1	NA	1	1
chr1	24124185	24124361	NM_000403.3	protein-coding	GALE	2582	NA	1	NA	1	1
chr1	24124185	24124361	NM_001008216.1	protein-coding	GALE	2582	NA	1	NA	1	1
chr1	24124607	24124720	NM_000403.3	protein-coding	GALE	2582	NA	1	NA	1	1
chr1	24124607	24124720	NM_001008216.1	protein-coding	GALE	2582	NA	1	NA	1	1
chr1	24125105	24125220	NM_000403.3	protein-coding	GALE	2582	NA	1	NA	1	1
chr1	24125105	24125220	NM_001008216.1	protein-coding	GALE	2582	NA	1	NA	1	1
chr1	24125377	24125497	NM_000403.3	protein-coding	GALE	2582	NA	1	NA	1	1
chr1	24125377	24125497	NM_001008216.1	protein-coding	GALE	2582	NA	1	NA	1	1
chr1	24128953	24129054	NM_000191.2	protein-coding	HMGCL	3155	NA	1	NA	1	1
chr1	24130890	24131015	NM_000191.2	protein-coding	HMGCL	3155	NA	1	NA	1	1
chr1	24134625	24134813	NM_000191.2	protein-coding	HMGCL	3155	NA	1	NA	1	1
chr1	24137226	24137289	NM_000191.2	protein-coding	HMGCL	3155	NA	1	NA	1	1
chr1	24140680	24140828	NM_000191.2	protein-coding	HMGCL	3155	NA	1	NA	1	1
chr1	24143165	24143260	NM_000191.2	protein-coding	HMGCL	3155	NA	1	NA	1	1
chr1	24143966	24144073	NM_000191.2	protein-coding	HMGCL	3155	NA	1	NA	1	1
chr1	24147000	24147083	NM_000191.2	protein-coding	HMGCL	3155	NA	1	NA	1	1
chr1	24151846	24151905	NM_000191.2	protein-coding	HMGCL	3155	NA	1	NA	1	1
chr1	24172205	24172345	NM_000147.4	protein-coding	FUCA1	2517	NA	1	NA	1	1
chr1	24172564	24172663	NM_000147.4	protein-coding	FUCA1	2517	NA	1	NA	1	1
chr1	24175139	24175329	NM_000147.4	protein-coding	FUCA1	2517	NA	1	NA	1	1
chr1	24180850	24181050	NM_000147.4	protein-coding	FUCA1	2517	NA	1	NA	1	1
chr1	24186288	24186393	NM_000147.4	protein-coding	FUCA1	2517	NA	1	NA	1	1
chr1	24189624	24189761	NM_000147.4	protein-coding	FUCA1	2517	NA	1	NA	1	1
chr1	24191981	24192115	NM_000147.4	protein-coding	FUCA1	2517	NA	1	NA	1	1
chr1	24194388	24194776	NM_000147.4	protein-coding	FUCA1	2517	NA	1	NA	1	1
chr1	24201025	24202107	NM_001841.2	protein-coding	CNR2	1269	NA	NA	NA	1	NA
chr1	25228613	25229157	NM_001031680.2	protein-coding	RUNX3	864	NA	NA	NA	1	NA
chr1	25233750	25233908	NM_001031680.2	protein-coding	RUNX3	864	NA	NA	NA	1	NA
chr1	25245731	25245835	NM_001031680.2	protein-coding	RUNX3	864	NA	NA	NA	1	NA
chr1	25254065	25254221	NM_001031680.2	protein-coding	RUNX3	864	NA	NA	NA	1	NA
chr1	25256078	25256343	NM_001031680.2	protein-coding	RUNX3	864	NA	NA	NA	1	NA
chr1	25291005	25291062	NM_001031680.2	protein-coding	RUNX3	864	NA	NA	NA	1	NA
chr1	25599039	25599186	NM_016124.3	protein-coding	RHD	6007	NA	1	NA	1	NA
chr1	25611064	25611250	NM_016124.3	protein-coding	RHD	6007	NA	1	NA	1	NA
chr1	25617132	25617282	NM_016124.3	protein-coding	RHD	6007	NA	1	NA	1	NA
chr1	25627437	25627584	NM_016124.3	protein-coding	RHD	6007	NA	1	NA	1	NA
chr1	25628011	25628177	NM_016124.3	protein-coding	RHD	6007	NA	1	NA	1	NA
chr1	25629813	25629950	NM_016124.3	protein-coding	RHD	6007	NA	1	NA	1	NA
chr1	25633087	25633220	NM_016124.3	protein-coding	RHD	6007	NA	1	NA	1	NA
chr1	25643491	25643570	NM_016124.3	protein-coding	RHD	6007	NA	1	NA	1	NA
chr1	25648380	25648453	NM_016124.3	protein-coding	RHD	6007	NA	1	NA	1	NA
chr1	25655389	25655415	NM_016124.3	protein-coding	RHD	6007	NA	1	NA	1	NA
chr1	25689018	25689044	NM_020485.4	protein-coding	RHCE	6006	NA	NA	NA	1	1
chr1	25696958	25697031	NM_020485.4	protein-coding	RHCE	6006	NA	NA	NA	1	1
chr1	25701840	25701919	NM_020485.4	protein-coding	RHCE	6006	NA	NA	NA	1	1
chr1	25712202	25712335	NM_020485.4	protein-coding	RHCE	6006	NA	NA	NA	1	1
chr1	25715467	25715604	NM_020485.4	protein-coding	RHCE	6006	NA	NA	NA	1	1
chr1	25717240	25717406	NM_020485.4	protein-coding	RHCE	6006	NA	NA	NA	1	1
chr1	25718485	25718632	NM_020485.4	protein-coding	RHCE	6006	NA	NA	NA	1	1
chr1	25729087	25729237	NM_020485.4	protein-coding	RHCE	6006	NA	NA	NA	1	1
chr1	25735174	25735360	NM_020485.4	protein-coding	RHCE	6006	NA	NA	NA	1	1
chr1	25747130	25747277	NM_020485.4	protein-coding	RHCE	6006	NA	NA	NA	1	1
chr1	25870190	25870277	NM_015627.2	protein-coding	LDLRAP1	26119	NA	1	NA	1	1
chr1	25880413	25880555	NM_015627.2	protein-coding	LDLRAP1	26119	NA	1	NA	1	1
chr1	25881351	25881463	NM_015627.2	protein-coding	LDLRAP1	26119	NA	1	NA	1	1
chr1	25883644	25883758	NM_015627.2	protein-coding	LDLRAP1	26119	NA	1	NA	1	1
chr1	25889135	25889207	NM_015627.2	protein-coding	LDLRAP1	26119	NA	1	NA	1	1
chr1	25889561	25889644	NM_015627.2	protein-coding	LDLRAP1	26119	NA	1	NA	1	1
chr1	25890152	25890282	NM_015627.2	protein-coding	LDLRAP1	26119	NA	1	NA	1	1
chr1	25891664	25891698	NM_015627.2	protein-coding	LDLRAP1	26119	NA	1	NA	1	1
chr1	25893339	25893483	NM_015627.2	protein-coding	LDLRAP1	26119	NA	1	NA	1	1
chr1	26126722	26126904	NM_020451.2	protein-coding	SEPN1	57190	NA	NA	NA	1	1
chr1	26127534	26127651	NM_020451.2	protein-coding	SEPN1	57190	NA	NA	NA	1	1
chr1	26128507	26128608	NM_020451.2	protein-coding	SEPN1	57190	NA	NA	NA	1	1
chr1	26131633	26131766	NM_020451.2	protein-coding	SEPN1	57190	NA	NA	NA	1	1
chr1	26135071	26135280	NM_020451.2	protein-coding	SEPN1	57190	NA	NA	NA	1	1
chr1	26135517	26135641	NM_020451.2	protein-coding	SEPN1	57190	NA	NA	NA	1	1
chr1	26136174	26136311	NM_020451.2	protein-coding	SEPN1	57190	NA	NA	NA	1	1
chr1	26137945	26138026	NM_020451.2	protein-coding	SEPN1	57190	NA	NA	NA	1	1
chr1	26138182	26138370	NM_020451.2	protein-coding	SEPN1	57190	NA	NA	NA	1	1
chr1	26139178	26139283	NM_020451.2	protein-coding	SEPN1	57190	NA	NA	NA	1	1
chr1	26140372	26140484	NM_020451.2	protein-coding	SEPN1	57190	NA	NA	NA	1	1
chr1	26140568	26140669	NM_020451.2	protein-coding	SEPN1	57190	NA	NA	NA	1	1
chr1	26142039	26142209	NM_020451.2	protein-coding	SEPN1	57190	NA	NA	NA	1	1
chr1	26227507	26227578	NM_203401.1	protein-coding	STMN1	3925	NA	NA	NA	1	NA
chr1	26227982	26228173	NM_203401.1	protein-coding	STMN1	3925	NA	NA	NA	1	NA
chr1	26230132	26230304	NM_203401.1	protein-coding	STMN1	3925	NA	NA	NA	1	NA
chr1	26231155	26231167	NM_203401.1	protein-coding	STMN1	3925	NA	NA	NA	1	NA
chr1	26365651	26365796	NM_001004434.1	protein-coding	SLC30A2	7780	NA	1	NA	1	1
chr1	26366268	26366402	NM_001004434.1	protein-coding	SLC30A2	7780	NA	1	NA	1	1
chr1	26368191	26368296	NM_001004434.1	protein-coding	SLC30A2	7780	NA	1	NA	1	1
chr1	26369040	26369199	NM_001004434.1	protein-coding	SLC30A2	7780	NA	1	NA	1	1
chr1	26369889	26370042	NM_001004434.1	protein-coding	SLC30A2	7780	NA	1	NA	1	1
chr1	26370789	26370935	NM_001004434.1	protein-coding	SLC30A2	7780	NA	1	NA	1	1
chr1	26371488	26371708	NM_001004434.1	protein-coding	SLC30A2	7780	NA	1	NA	1	1
chr1	26372338	26372387	NM_001004434.1	protein-coding	SLC30A2	7780	NA	1	NA	1	1
chr1	26378364	26378374	NM_032588.3	protein-coding	TRIM63	84676	NA	1	NA	1	NA
chr1	26380384	26380455	NM_032588.3	protein-coding	TRIM63	84676	NA	1	NA	1	NA
chr1	26383694	26383818	NM_032588.3	protein-coding	TRIM63	84676	NA	1	NA	1	NA
chr1	26384119	26384141	NM_032588.3	protein-coding	TRIM63	84676	NA	1	NA	1	NA
chr1	26384881	26385114	NM_032588.3	protein-coding	TRIM63	84676	NA	1	NA	1	NA
chr1	26386757	26386852	NM_032588.3	protein-coding	TRIM63	84676	NA	1	NA	1	NA
chr1	26387657	26387825	NM_032588.3	protein-coding	TRIM63	84676	NA	1	NA	1	NA
chr1	26392759	26392931	NM_032588.3	protein-coding	TRIM63	84676	NA	1	NA	1	NA
chr1	26393827	26393985	NM_032588.3	protein-coding	TRIM63	84676	NA	1	NA	1	NA
chr1	26504039	26504090	NM_006314.2	protein-coding	CNKSR1	10256	NA	NA	NA	1	NA
chr1	26506944	26507101	NM_006314.2	protein-coding	CNKSR1	10256	NA	NA	NA	1	NA
chr1	26507206	26507387	NM_006314.2	protein-coding	CNKSR1	10256	NA	NA	NA	1	NA
chr1	26508348	26508432	NM_006314.2	protein-coding	CNKSR1	10256	NA	NA	NA	1	NA
chr1	26508852	26508893	NM_006314.2	protein-coding	CNKSR1	10256	NA	NA	NA	1	NA
chr1	26508971	26509075	NM_006314.2	protein-coding	CNKSR1	10256	NA	NA	NA	1	NA
chr1	26509688	26509747	NM_006314.2	protein-coding	CNKSR1	10256	NA	NA	NA	1	NA
chr1	26509837	26509905	NM_006314.2	protein-coding	CNKSR1	10256	NA	NA	NA	1	NA
chr1	26510220	26510321	NM_006314.2	protein-coding	CNKSR1	10256	NA	NA	NA	1	NA
chr1	26510562	26510632	NM_006314.2	protein-coding	CNKSR1	10256	NA	NA	NA	1	NA
chr1	26510705	26510778	NM_006314.2	protein-coding	CNKSR1	10256	NA	NA	NA	1	NA
chr1	26510892	26510998	NM_006314.2	protein-coding	CNKSR1	10256	NA	NA	NA	1	NA
chr1	26511076	26511103	NM_006314.2	protein-coding	CNKSR1	10256	NA	NA	NA	1	NA
chr1	26511505	26511677	NM_006314.2	protein-coding	CNKSR1	10256	NA	NA	NA	1	NA
chr1	26513659	26513732	NM_006314.2	protein-coding	CNKSR1	10256	NA	NA	NA	1	NA
chr1	26513902	26513973	NM_006314.2	protein-coding	CNKSR1	10256	NA	NA	NA	1	NA
chr1	26514725	26514798	NM_006314.2	protein-coding	CNKSR1	10256	NA	NA	NA	1	NA
chr1	26514933	26514994	NM_006314.2	protein-coding	CNKSR1	10256	NA	NA	NA	1	NA
chr1	26515089	26515188	NM_006314.2	protein-coding	CNKSR1	10256	NA	NA	NA	1	NA
chr1	26515263	26515444	NM_006314.2	protein-coding	CNKSR1	10256	NA	NA	NA	1	NA
chr1	26515770	26516039	NM_006314.2	protein-coding	CNKSR1	10256	NA	NA	NA	1	NA
chr1	26517119	26517331	NM_198137.1	protein-coding	CATSPER4	378807	NA	NA	NA	1	NA
chr1	26517778	26517921	NM_198137.1	protein-coding	CATSPER4	378807	NA	NA	NA	1	NA
chr1	26520278	26520379	NM_198137.1	protein-coding	CATSPER4	378807	NA	NA	NA	1	NA
chr1	26524177	26524274	NM_198137.1	protein-coding	CATSPER4	378807	NA	NA	NA	1	NA
chr1	26524448	26524568	NM_198137.1	protein-coding	CATSPER4	378807	NA	NA	NA	1	NA
chr1	26524777	26524910	NM_198137.1	protein-coding	CATSPER4	378807	NA	NA	NA	1	NA
chr1	26526375	26526549	NM_198137.1	protein-coding	CATSPER4	378807	NA	NA	NA	1	NA
chr1	26527321	26527532	NM_198137.1	protein-coding	CATSPER4	378807	NA	NA	NA	1	NA
chr1	26527845	26528010	NM_198137.1	protein-coding	CATSPER4	378807	NA	NA	NA	1	NA
chr1	26528980	26529033	NM_198137.1	protein-coding	CATSPER4	378807	NA	NA	NA	1	NA
chr1	26737383	26737413	NM_024674.4	protein-coding	LIN28A	79727	NA	NA	NA	1	NA
chr1	26737877	26738073	NM_024674.4	protein-coding	LIN28A	79727	NA	NA	NA	1	NA
chr1	26751794	26751978	NM_024674.4	protein-coding	LIN28A	79727	NA	NA	NA	1	NA
chr1	26752733	26752949	NM_024674.4	protein-coding	LIN28A	79727	NA	NA	NA	1	NA
chr1	26759437	26759499	NM_024887.3	protein-coding	DHDDS	79947	NA	1	NA	1	1
chr1	26764659	26764775	NM_024887.3	protein-coding	DHDDS	79947	NA	1	NA	1	1
chr1	26769222	26769364	NM_024887.3	protein-coding	DHDDS	79947	NA	1	NA	1	1
chr1	26772807	26772923	NM_024887.3	protein-coding	DHDDS	79947	NA	1	NA	1	1
chr1	26774050	26774151	NM_024887.3	protein-coding	DHDDS	79947	NA	1	NA	1	1
chr1	26784282	26784396	NM_024887.3	protein-coding	DHDDS	79947	NA	1	NA	1	1
chr1	26786528	26786635	NM_024887.3	protein-coding	DHDDS	79947	NA	1	NA	1	1
chr1	26795383	26795622	NM_024887.3	protein-coding	DHDDS	79947	NA	1	NA	1	1
chr1	27022895	27024031	NM_006015.4	protein-coding	ARID1A	8289	NA	1	1	1	1
chr1	27056142	27056354	NM_006015.4	protein-coding	ARID1A	8289	NA	1	1	1	1
chr1	27057643	27058095	NM_006015.4	protein-coding	ARID1A	8289	NA	1	1	1	1
chr1	27059167	27059283	NM_006015.4	protein-coding	ARID1A	8289	NA	1	1	1	1
chr1	27087347	27087587	NM_006015.4	protein-coding	ARID1A	8289	NA	1	1	1	1
chr1	27087875	27087964	NM_006015.4	protein-coding	ARID1A	8289	NA	1	1	1	1
chr1	27088643	27088810	NM_006015.4	protein-coding	ARID1A	8289	NA	1	1	1	1
chr1	27089464	27089776	NM_006015.4	protein-coding	ARID1A	8289	NA	1	1	1	1
chr1	27092712	27092857	NM_006015.4	protein-coding	ARID1A	8289	NA	1	1	1	1
chr1	27092948	27093057	NM_006015.4	protein-coding	ARID1A	8289	NA	1	1	1	1
chr1	27094281	27094490	NM_006015.4	protein-coding	ARID1A	8289	NA	1	1	1	1
chr1	27097610	27097817	NM_006015.4	protein-coding	ARID1A	8289	NA	1	1	1	1
chr1	27098991	27099123	NM_006015.4	protein-coding	ARID1A	8289	NA	1	1	1	1
chr1	27099303	27099478	NM_006015.4	protein-coding	ARID1A	8289	NA	1	1	1	1
chr1	27099837	27099987	NM_006015.4	protein-coding	ARID1A	8289	NA	1	1	1	1
chr1	27100071	27100208	NM_006015.4	protein-coding	ARID1A	8289	NA	1	1	1	1
chr1	27100293	27100389	NM_006015.4	protein-coding	ARID1A	8289	NA	1	1	1	1
chr1	27100820	27101711	NM_006015.4	protein-coding	ARID1A	8289	NA	1	1	1	1
chr1	27102068	27102198	NM_006015.4	protein-coding	ARID1A	8289	NA	1	1	1	1
chr1	27105514	27107247	NM_006015.4	protein-coding	ARID1A	8289	NA	1	1	1	1
chr1	27117307	27117384	NM_017837.3	protein-coding	PIGV	55650	NA	1	NA	1	1
chr1	27120604	27121725	NM_017837.3	protein-coding	PIGV	55650	NA	1	NA	1	1
chr1	27124054	27124335	NM_017837.3	protein-coding	PIGV	55650	NA	1	NA	1	1
chr1	27238336	27238577	NM_021969.2	protein-coding	NR0B2	8431	NA	NA	NA	1	1
chr1	27239900	27240431	NM_021969.2	protein-coding	NR0B2	8431	NA	NA	NA	1	1
chr1	27248340	27248420	NM_006600.3	protein-coding	NUDC	10726	NA	NA	NA	1	NA
chr1	27250580	27250657	NM_006600.3	protein-coding	NUDC	10726	NA	NA	NA	1	NA
chr1	27267948	27268151	NM_006600.3	protein-coding	NUDC	10726	NA	NA	NA	1	NA
chr1	27268244	27268309	NM_006600.3	protein-coding	NUDC	10726	NA	NA	NA	1	NA
chr1	27269151	27269267	NM_006600.3	protein-coding	NUDC	10726	NA	NA	NA	1	NA
chr1	27269362	27269556	NM_006600.3	protein-coding	NUDC	10726	NA	NA	NA	1	NA
chr1	27271881	27271964	NM_006600.3	protein-coding	NUDC	10726	NA	NA	NA	1	NA
chr1	27272059	27272177	NM_006600.3	protein-coding	NUDC	10726	NA	NA	NA	1	NA
chr1	27272621	27272672	NM_006600.3	protein-coding	NUDC	10726	NA	NA	NA	1	NA
chr1	27695727	27695968	NM_003665.2	protein-coding	FCN3	8547	NA	NA	NA	1	1
chr1	27697087	27697221	NM_003665.2	protein-coding	FCN3	8547	NA	NA	NA	1	1
chr1	27697334	27697463	NM_003665.2	protein-coding	FCN3	8547	NA	NA	NA	1	1
chr1	27699627	27699754	NM_003665.2	protein-coding	FCN3	8547	NA	NA	NA	1	1
chr1	27699979	27700011	NM_003665.2	protein-coding	FCN3	8547	NA	NA	NA	1	1
chr1	27700456	27700500	NM_003665.2	protein-coding	FCN3	8547	NA	NA	NA	1	1
chr1	27700847	27700942	NM_003665.2	protein-coding	FCN3	8547	NA	NA	NA	1	1
chr1	27701219	27701309	NM_003665.2	protein-coding	FCN3	8547	NA	NA	NA	1	1
chr1	28218674	28218758	NM_002946.3	protein-coding	RPA2	6118	NA	NA	NA	1	NA
chr1	28220523	28220617	NM_002946.3	protein-coding	RPA2	6118	NA	NA	NA	1	NA
chr1	28220801	28220908	NM_002946.3	protein-coding	RPA2	6118	NA	NA	NA	1	NA
chr1	28223516	28223632	NM_002946.3	protein-coding	RPA2	6118	NA	NA	NA	1	NA
chr1	28224144	28224218	NM_002946.3	protein-coding	RPA2	6118	NA	NA	NA	1	NA
chr1	28233439	28233552	NM_002946.3	protein-coding	RPA2	6118	NA	NA	NA	1	NA
chr1	28233692	28233793	NM_002946.3	protein-coding	RPA2	6118	NA	NA	NA	1	NA
chr1	28240574	28240680	NM_002946.3	protein-coding	RPA2	6118	NA	NA	NA	1	NA
chr1	28240945	28240954	NM_002946.3	protein-coding	RPA2	6118	NA	NA	NA	1	NA
chr1	28476504	28477532	NM_001164721.1	protein-coding	PTAFR	5724	NA	NA	NA	1	NA
chr1	28476504	28477532	NM_000952.4	protein-coding	PTAFR	5724	NA	NA	NA	1	NA
chr1	28586359	28586448	NM_031459.4	protein-coding	SESN2	83667	NA	NA	NA	1	NA
chr1	28595694	28595759	NM_031459.4	protein-coding	SESN2	83667	NA	NA	NA	1	NA
chr1	28598185	28598382	NM_031459.4	protein-coding	SESN2	83667	NA	NA	NA	1	NA
chr1	28598795	28598977	NM_031459.4	protein-coding	SESN2	83667	NA	NA	NA	1	NA
chr1	28599092	28599304	NM_031459.4	protein-coding	SESN2	83667	NA	NA	NA	1	NA
chr1	28599869	28600019	NM_031459.4	protein-coding	SESN2	83667	NA	NA	NA	1	NA
chr1	28600551	28600669	NM_031459.4	protein-coding	SESN2	83667	NA	NA	NA	1	NA
chr1	28601336	28601526	NM_031459.4	protein-coding	SESN2	83667	NA	NA	NA	1	NA
chr1	28605608	28605752	NM_031459.4	protein-coding	SESN2	83667	NA	NA	NA	1	NA
chr1	28607227	28607313	NM_031459.4	protein-coding	SESN2	83667	NA	NA	NA	1	NA
chr1	29063633	29063659	NM_016258.2	protein-coding	YTHDF2	51441	NA	NA	NA	1	NA
chr1	29063633	29063659	NM_001173128.1	protein-coding	YTHDF2	51441	NA	NA	NA	1	NA
chr1	29064170	29064194	NM_001173128.1	protein-coding	YTHDF2	51441	NA	NA	NA	1	NA
chr1	29064170	29064194	NM_016258.2	protein-coding	YTHDF2	51441	NA	NA	NA	1	NA
chr1	29064771	29064850	NM_016258.2	protein-coding	YTHDF2	51441	NA	NA	NA	1	NA
chr1	29064771	29064850	NM_001173128.1	protein-coding	YTHDF2	51441	NA	NA	NA	1	NA
chr1	29068915	29070498	NM_016258.2	protein-coding	YTHDF2	51441	NA	NA	NA	1	NA
chr1	29068915	29070498	NM_001173128.1	protein-coding	YTHDF2	51441	NA	NA	NA	1	NA
chr1	29095441	29095464	NM_016258.2	protein-coding	YTHDF2	51441	NA	NA	NA	1	NA
chr1	29095441	29095464	NM_001173128.1	protein-coding	YTHDF2	51441	NA	NA	NA	1	NA
chr1	29138896	29139122	NM_000911.3	protein-coding	OPRD1	4985	NA	NA	NA	1	NA
chr1	29185466	29185815	NM_000911.3	protein-coding	OPRD1	4985	NA	NA	NA	1	NA
chr1	29189254	29189795	NM_000911.3	protein-coding	OPRD1	4985	NA	NA	NA	1	NA
chr1	29320001	29320054	NM_004437.3	protein-coding	EPB41	2035	NA	1	NA	1	1
chr1	29320001	29320054	NM_203342.2	protein-coding	EPB41	2035	NA	1	NA	1	1
chr1	29323727	29323831	NM_004437.3	protein-coding	EPB41	2035	NA	1	NA	1	1
chr1	29323727	29323831	NM_203342.2	protein-coding	EPB41	2035	NA	1	NA	1	1
chr1	29338377	29338419	NM_004437.3	protein-coding	EPB41	2035	NA	1	NA	1	1
chr1	29338377	29338419	NM_203342.2	protein-coding	EPB41	2035	NA	1	NA	1	1
chr1	29342204	29342279	NM_004437.3	protein-coding	EPB41	2035	NA	1	NA	1	1
chr1	29342204	29342279	NM_203342.2	protein-coding	EPB41	2035	NA	1	NA	1	1
chr1	29344736	29344954	NM_004437.3	protein-coding	EPB41	2035	NA	1	NA	1	1
chr1	29344736	29344954	NM_203342.2	protein-coding	EPB41	2035	NA	1	NA	1	1
chr1	29356912	29356999	NM_004437.3	protein-coding	EPB41	2035	NA	1	NA	1	1
chr1	29356912	29356999	NM_203342.2	protein-coding	EPB41	2035	NA	1	NA	1	1
chr1	29359605	29359757	NM_203342.2	protein-coding	EPB41	2035	NA	1	NA	1	1
chr1	29359605	29359757	NM_004437.3	protein-coding	EPB41	2035	NA	1	NA	1	1
chr1	29362338	29362435	NM_004437.3	protein-coding	EPB41	2035	NA	1	NA	1	1
chr1	29362338	29362435	NM_203342.2	protein-coding	EPB41	2035	NA	1	NA	1	1
chr1	29365766	29365938	NM_004437.3	protein-coding	EPB41	2035	NA	1	NA	1	1
chr1	29365766	29365938	NM_203342.2	protein-coding	EPB41	2035	NA	1	NA	1	1
chr1	29379616	29379824	NM_004437.3	protein-coding	EPB41	2035	NA	1	NA	1	1
chr1	29379616	29379824	NM_203342.2	protein-coding	EPB41	2035	NA	1	NA	1	1
chr1	29385101	29385157	NM_203342.2	protein-coding	EPB41	2035	NA	1	NA	1	1
chr1	29386934	29386996	NM_004437.3	protein-coding	EPB41	2035	NA	1	NA	1	1
chr1	29386934	29386996	NM_203342.2	protein-coding	EPB41	2035	NA	1	NA	1	1
chr1	29391494	29391670	NM_004437.3	protein-coding	EPB41	2035	NA	1	NA	1	1
chr1	29391494	29391670	NM_203342.2	protein-coding	EPB41	2035	NA	1	NA	1	1
chr1	29424319	29424447	NM_004437.3	protein-coding	EPB41	2035	NA	1	NA	1	1
chr1	29424319	29424447	NM_203342.2	protein-coding	EPB41	2035	NA	1	NA	1	1
chr1	29435848	29435949	NM_203342.2	protein-coding	EPB41	2035	NA	1	NA	1	1
chr1	29438880	29438960	NM_203342.2	protein-coding	EPB41	2035	NA	1	NA	1	1
chr1	29438880	29438960	NM_004437.3	protein-coding	EPB41	2035	NA	1	NA	1	1
chr1	29442211	29442309	NM_203342.2	protein-coding	EPB41	2035	NA	1	NA	1	1
chr1	29442211	29442309	NM_004437.3	protein-coding	EPB41	2035	NA	1	NA	1	1
chr1	31346058	31346224	NM_014654.3	protein-coding	SDC3	9672	NA	NA	NA	1	NA
chr1	31347144	31347435	NM_014654.3	protein-coding	SDC3	9672	NA	NA	NA	1	NA
chr1	31349399	31350012	NM_014654.3	protein-coding	SDC3	9672	NA	NA	NA	1	NA
chr1	31351470	31351587	NM_014654.3	protein-coding	SDC3	9672	NA	NA	NA	1	NA
chr1	31381296	31381433	NM_014654.3	protein-coding	SDC3	9672	NA	NA	NA	1	NA
chr1	31838733	31838786	NM_004102.3	protein-coding	FABP3	2170	NA	NA	NA	1	NA
chr1	31840240	31840341	NM_004102.3	protein-coding	FABP3	2170	NA	NA	NA	1	NA
chr1	31842232	31842404	NM_004102.3	protein-coding	FABP3	2170	NA	NA	NA	1	NA
chr1	31845789	31845861	NM_004102.3	protein-coding	FABP3	2170	NA	NA	NA	1	NA
chr1	32084794	32084992	NM_001525.2	protein-coding	HCRTR1	3061	NA	NA	NA	1	NA
chr1	32085133	32085311	NM_001525.2	protein-coding	HCRTR1	3061	NA	NA	NA	1	NA
chr1	32086444	32086687	NM_001525.2	protein-coding	HCRTR1	3061	NA	NA	NA	1	NA
chr1	32087078	32087193	NM_001525.2	protein-coding	HCRTR1	3061	NA	NA	NA	1	NA
chr1	32089124	32089350	NM_001525.2	protein-coding	HCRTR1	3061	NA	NA	NA	1	NA
chr1	32090598	32090719	NM_001525.2	protein-coding	HCRTR1	3061	NA	NA	NA	1	NA
chr1	32092391	32092581	NM_001525.2	protein-coding	HCRTR1	3061	NA	NA	NA	1	NA
chr1	32667537	32667700	NM_024296.3	protein-coding	CCDC28B	79140	NA	1	NA	1	NA
chr1	32669480	32669646	NM_024296.3	protein-coding	CCDC28B	79140	NA	1	NA	1	NA
chr1	32669787	32669980	NM_024296.3	protein-coding	CCDC28B	79140	NA	1	NA	1	NA
chr1	32670199	32670221	NM_024296.3	protein-coding	CCDC28B	79140	NA	1	NA	1	NA
chr1	32670795	32670849	NM_024296.3	protein-coding	CCDC28B	79140	NA	1	NA	1	NA
chr1	32739931	32740035	NM_005356.3	protein-coding	LCK	3932	NA	NA	1	1	1
chr1	32739931	32740035	NM_001042771.1	protein-coding	LCK	3932	NA	NA	1	1	1
chr1	32740338	32740419	NM_001042771.1	protein-coding	LCK	3932	NA	NA	1	1	1
chr1	32740338	32740419	NM_005356.3	protein-coding	LCK	3932	NA	NA	1	1	1
chr1	32740594	32740684	NM_005356.3	protein-coding	LCK	3932	NA	NA	1	1	1
chr1	32740594	32740684	NM_001042771.1	protein-coding	LCK	3932	NA	NA	1	1	1
chr1	32740922	32741020	NM_005356.3	protein-coding	LCK	3932	NA	NA	1	1	1
chr1	32740922	32741020	NM_001042771.1	protein-coding	LCK	3932	NA	NA	1	1	1
chr1	32741170	32741273	NM_001042771.1	protein-coding	LCK	3932	NA	NA	1	1	1
chr1	32741170	32741273	NM_005356.3	protein-coding	LCK	3932	NA	NA	1	1	1
chr1	32741515	32741664	NM_001042771.1	protein-coding	LCK	3932	NA	NA	1	1	1
chr1	32741515	32741664	NM_005356.3	protein-coding	LCK	3932	NA	NA	1	1	1
chr1	32741938	32742090	NM_005356.3	protein-coding	LCK	3932	NA	NA	1	1	1
chr1	32741938	32742090	NM_001042771.1	protein-coding	LCK	3932	NA	NA	1	1	1
chr1	32742208	32742387	NM_005356.3	protein-coding	LCK	3932	NA	NA	1	1	1
chr1	32742208	32742387	NM_001042771.1	protein-coding	LCK	3932	NA	NA	1	1	1
chr1	32745272	32745348	NM_005356.3	protein-coding	LCK	3932	NA	NA	1	1	1
chr1	32745272	32745348	NM_001042771.1	protein-coding	LCK	3932	NA	NA	1	1	1
chr1	32745442	32745595	NM_005356.3	protein-coding	LCK	3932	NA	NA	1	1	1
chr1	32745442	32745595	NM_001042771.1	protein-coding	LCK	3932	NA	NA	1	1	1
chr1	32745680	32745811	NM_005356.3	protein-coding	LCK	3932	NA	NA	1	1	1
chr1	32745680	32745811	NM_001042771.1	protein-coding	LCK	3932	NA	NA	1	1	1
chr1	32751115	32751317	NM_005356.3	protein-coding	LCK	3932	NA	NA	1	1	1
chr1	32751115	32751317	NM_001042771.1	protein-coding	LCK	3932	NA	NA	1	1	1
chr1	32828303	32828447	NM_052841.3	protein-coding	TSSK3	81629	NA	NA	NA	1	NA
chr1	32829196	32829857	NM_052841.3	protein-coding	TSSK3	81629	NA	NA	NA	1	NA
chr1	33241582	33241692	NM_003680.3	protein-coding	YARS	8565	NA	1	NA	1	1
chr1	33244983	33245124	NM_003680.3	protein-coding	YARS	8565	NA	1	NA	1	1
chr1	33245686	33245879	NM_003680.3	protein-coding	YARS	8565	NA	1	NA	1	1
chr1	33246649	33246746	NM_003680.3	protein-coding	YARS	8565	NA	1	NA	1	1
chr1	33248005	33248140	NM_003680.3	protein-coding	YARS	8565	NA	1	NA	1	1
chr1	33251963	33252048	NM_003680.3	protein-coding	YARS	8565	NA	1	NA	1	1
chr1	33252541	33252676	NM_003680.3	protein-coding	YARS	8565	NA	1	NA	1	1
chr1	33256763	33256855	NM_003680.3	protein-coding	YARS	8565	NA	1	NA	1	1
chr1	33263364	33263444	NM_003680.3	protein-coding	YARS	8565	NA	1	NA	1	1
chr1	33272083	33272212	NM_003680.3	protein-coding	YARS	8565	NA	1	NA	1	1
chr1	33276192	33276367	NM_003680.3	protein-coding	YARS	8565	NA	1	NA	1	1
chr1	33276512	33276658	NM_003680.3	protein-coding	YARS	8565	NA	1	NA	1	1
chr1	33282789	33282845	NM_003680.3	protein-coding	YARS	8565	NA	1	NA	1	1
chr1	33476430	33476434	NM_013411.4	protein-coding	AK2	204	NA	1	NA	1	1
chr1	33478782	33479003	NM_001625.3	protein-coding	AK2	204	NA	1	NA	1	1
chr1	33478808	33479003	NM_013411.4	protein-coding	AK2	204	NA	1	NA	1	1
chr1	33480123	33480195	NM_001625.3	protein-coding	AK2	204	NA	1	NA	1	1
chr1	33480123	33480195	NM_013411.4	protein-coding	AK2	204	NA	1	NA	1	1
chr1	33486968	33487062	NM_001625.3	protein-coding	AK2	204	NA	1	NA	1	1
chr1	33486968	33487062	NM_013411.4	protein-coding	AK2	204	NA	1	NA	1	1
chr1	33487194	33487304	NM_013411.4	protein-coding	AK2	204	NA	1	NA	1	1
chr1	33487194	33487304	NM_001625.3	protein-coding	AK2	204	NA	1	NA	1	1
chr1	33490043	33490168	NM_001625.3	protein-coding	AK2	204	NA	1	NA	1	1
chr1	33490043	33490168	NM_013411.4	protein-coding	AK2	204	NA	1	NA	1	1
chr1	33502337	33502429	NM_001625.3	protein-coding	AK2	204	NA	1	NA	1	1
chr1	33502337	33502429	NM_013411.4	protein-coding	AK2	204	NA	1	NA	1	1
chr1	35226856	35227656	NM_153212.2	protein-coding	GJB4	127534	NA	1	NA	1	1
chr1	35250364	35251176	NM_024009.2	protein-coding	GJB3	2707	NA	1	NA	1	1
chr1	35259815	35260816	NM_002060.2	protein-coding	GJA4	2701	NA	NA	NA	1	NA
chr1	35331684	35331902	NM_001080418.1	protein-coding	DLGAP3	58512	NA	NA	NA	1	NA
chr1	35332649	35332792	NM_001080418.1	protein-coding	DLGAP3	58512	NA	NA	NA	1	NA
chr1	35333137	35333228	NM_001080418.1	protein-coding	DLGAP3	58512	NA	NA	NA	1	NA
chr1	35334206	35334690	NM_001080418.1	protein-coding	DLGAP3	58512	NA	NA	NA	1	NA
chr1	35350579	35350664	NM_001080418.1	protein-coding	DLGAP3	58512	NA	NA	NA	1	NA
chr1	35351079	35351392	NM_001080418.1	protein-coding	DLGAP3	58512	NA	NA	NA	1	NA
chr1	35351673	35351886	NM_001080418.1	protein-coding	DLGAP3	58512	NA	NA	NA	1	NA
chr1	35365270	35365342	NM_001080418.1	protein-coding	DLGAP3	58512	NA	NA	NA	1	NA
chr1	35365669	35365874	NM_001080418.1	protein-coding	DLGAP3	58512	NA	NA	NA	1	NA
chr1	35369878	35370984	NM_001080418.1	protein-coding	DLGAP3	58512	NA	NA	NA	1	NA
chr1	35452705	35454536	NM_007167.3	protein-coding	ZMYM6	9204	NA	NA	NA	1	NA
chr1	35457835	35457988	NM_007167.3	protein-coding	ZMYM6	9204	NA	NA	NA	1	NA
chr1	35469569	35469606	NM_007167.3	protein-coding	ZMYM6	9204	NA	NA	NA	1	NA
chr1	35470733	35470873	NM_007167.3	protein-coding	ZMYM6	9204	NA	NA	NA	1	NA
chr1	35472552	35472699	NM_007167.3	protein-coding	ZMYM6	9204	NA	NA	NA	1	NA
chr1	35474353	35474525	NM_007167.3	protein-coding	ZMYM6	9204	NA	NA	NA	1	NA
chr1	35476048	35476198	NM_007167.3	protein-coding	ZMYM6	9204	NA	NA	NA	1	NA
chr1	35476359	35476637	NM_007167.3	protein-coding	ZMYM6	9204	NA	NA	NA	1	NA
chr1	35477491	35477606	NM_007167.3	protein-coding	ZMYM6	9204	NA	NA	NA	1	NA
chr1	35478032	35478182	NM_007167.3	protein-coding	ZMYM6	9204	NA	NA	NA	1	NA
chr1	35480298	35480489	NM_007167.3	protein-coding	ZMYM6	9204	NA	NA	NA	1	NA
chr1	35480589	35480763	NM_007167.3	protein-coding	ZMYM6	9204	NA	NA	NA	1	NA
chr1	35484954	35485203	NM_007167.3	protein-coding	ZMYM6	9204	NA	NA	NA	1	NA
chr1	35485984	35486068	NM_007167.3	protein-coding	ZMYM6	9204	NA	NA	NA	1	NA
chr1	35496148	35496240	NM_007167.3	protein-coding	ZMYM6	9204	NA	NA	NA	1	NA
chr1	35650057	35650194	NM_005066.2	protein-coding	SFPQ	6421	NA	NA	1	1	NA
chr1	35652602	35652723	NM_005066.2	protein-coding	SFPQ	6421	NA	NA	1	1	NA
chr1	35652804	35652852	NM_005066.2	protein-coding	SFPQ	6421	NA	NA	1	1	NA
chr1	35653574	35653691	NM_005066.2	protein-coding	SFPQ	6421	NA	NA	1	1	NA
chr1	35654604	35654688	NM_005066.2	protein-coding	SFPQ	6421	NA	NA	1	1	NA
chr1	35654787	35654983	NM_005066.2	protein-coding	SFPQ	6421	NA	NA	1	1	NA
chr1	35656099	35656194	NM_005066.2	protein-coding	SFPQ	6421	NA	NA	1	1	NA
chr1	35656295	35656596	NM_005066.2	protein-coding	SFPQ	6421	NA	NA	1	1	NA
chr1	35656942	35657130	NM_005066.2	protein-coding	SFPQ	6421	NA	NA	1	1	NA
chr1	35657823	35658650	NM_005066.2	protein-coding	SFPQ	6421	NA	NA	1	1	NA
chr1	36349023	36349047	NM_012199.2	protein-coding	AGO1	26523	NA	NA	NA	1	NA
chr1	36354028	36354211	NM_012199.2	protein-coding	AGO1	26523	NA	NA	NA	1	NA
chr1	36358158	36358278	NM_012199.2	protein-coding	AGO1	26523	NA	NA	NA	1	NA
chr1	36358698	36358879	NM_012199.2	protein-coding	AGO1	26523	NA	NA	NA	1	NA
chr1	36359275	36359411	NM_012199.2	protein-coding	AGO1	26523	NA	NA	NA	1	NA
chr1	36359638	36359772	NM_012199.2	protein-coding	AGO1	26523	NA	NA	NA	1	NA
chr1	36359916	36360003	NM_012199.2	protein-coding	AGO1	26523	NA	NA	NA	1	NA
chr1	36360723	36360870	NM_012199.2	protein-coding	AGO1	26523	NA	NA	NA	1	NA
chr1	36367075	36367194	NM_012199.2	protein-coding	AGO1	26523	NA	NA	NA	1	NA
chr1	36367549	36367671	NM_012199.2	protein-coding	AGO1	26523	NA	NA	NA	1	NA
chr1	36367805	36367938	NM_012199.2	protein-coding	AGO1	26523	NA	NA	NA	1	NA
chr1	36372536	36372720	NM_012199.2	protein-coding	AGO1	26523	NA	NA	NA	1	NA
chr1	36379443	36379602	NM_012199.2	protein-coding	AGO1	26523	NA	NA	NA	1	NA
chr1	36379785	36379875	NM_012199.2	protein-coding	AGO1	26523	NA	NA	NA	1	NA
chr1	36380949	36381143	NM_012199.2	protein-coding	AGO1	26523	NA	NA	NA	1	NA
chr1	36383194	36383328	NM_012199.2	protein-coding	AGO1	26523	NA	NA	NA	1	NA
chr1	36383923	36384024	NM_012199.2	protein-coding	AGO1	26523	NA	NA	NA	1	NA
chr1	36384656	36384855	NM_012199.2	protein-coding	AGO1	26523	NA	NA	NA	1	NA
chr1	36385100	36385208	NM_012199.2	protein-coding	AGO1	26523	NA	NA	NA	1	NA
chr1	36550523	36550678	NM_014466.2	protein-coding	TEKT2	27285	NA	NA	NA	1	NA
chr1	36550764	36550889	NM_014466.2	protein-coding	TEKT2	27285	NA	NA	NA	1	NA
chr1	36551437	36551642	NM_014466.2	protein-coding	TEKT2	27285	NA	NA	NA	1	NA
chr1	36552305	36552448	NM_014466.2	protein-coding	TEKT2	27285	NA	NA	NA	1	NA
chr1	36552532	36552646	NM_014466.2	protein-coding	TEKT2	27285	NA	NA	NA	1	NA
chr1	36552805	36552912	NM_014466.2	protein-coding	TEKT2	27285	NA	NA	NA	1	NA
chr1	36553040	36553183	NM_014466.2	protein-coding	TEKT2	27285	NA	NA	NA	1	NA
chr1	36553329	36553408	NM_014466.2	protein-coding	TEKT2	27285	NA	NA	NA	1	NA
chr1	36553574	36553787	NM_014466.2	protein-coding	TEKT2	27285	NA	NA	NA	1	NA
chr1	36563170	36565088	NM_005202.2	protein-coding	COL8A2	1296	NA	1	NA	1	1
chr1	36565651	36565843	NM_005202.2	protein-coding	COL8A2	1296	NA	1	NA	1	1
chr1	36748165	36748301	NM_005119.3	protein-coding	THRAP3	9967	NA	NA	1	NA	NA
chr1	36751969	36752871	NM_005119.3	protein-coding	THRAP3	9967	NA	NA	1	NA	NA
chr1	36754661	36755365	NM_005119.3	protein-coding	THRAP3	9967	NA	NA	1	NA	NA
chr1	36756975	36757147	NM_005119.3	protein-coding	THRAP3	9967	NA	NA	1	NA	NA
chr1	36758199	36758310	NM_005119.3	protein-coding	THRAP3	9967	NA	NA	1	NA	NA
chr1	36759452	36759536	NM_005119.3	protein-coding	THRAP3	9967	NA	NA	1	NA	NA
chr1	36762184	36762371	NM_005119.3	protein-coding	THRAP3	9967	NA	NA	1	NA	NA
chr1	36766487	36766685	NM_005119.3	protein-coding	THRAP3	9967	NA	NA	1	NA	NA
chr1	36767154	36767297	NM_005119.3	protein-coding	THRAP3	9967	NA	NA	1	NA	NA
chr1	36769397	36769618	NM_005119.3	protein-coding	THRAP3	9967	NA	NA	1	NA	NA
chr1	36931958	36932509	NM_156039.3	protein-coding	CSF3R	1441	NA	1	1	1	1
chr1	36931958	36932428	NM_000760.3	protein-coding	CSF3R	1441	NA	1	1	1	1
chr1	36932831	36932912	NM_000760.3	protein-coding	CSF3R	1441	NA	1	1	1	1
chr1	36932831	36932912	NM_156039.3	protein-coding	CSF3R	1441	NA	1	1	1	1
chr1	36933159	36933252	NM_000760.3	protein-coding	CSF3R	1441	NA	1	1	1	1
chr1	36933159	36933252	NM_156039.3	protein-coding	CSF3R	1441	NA	1	1	1	1
chr1	36933423	36933563	NM_000760.3	protein-coding	CSF3R	1441	NA	1	1	1	1
chr1	36933423	36933563	NM_156039.3	protein-coding	CSF3R	1441	NA	1	1	1	1
chr1	36933676	36933822	NM_000760.3	protein-coding	CSF3R	1441	NA	1	1	1	1
chr1	36933676	36933822	NM_156039.3	protein-coding	CSF3R	1441	NA	1	1	1	1
chr1	36934757	36934858	NM_000760.3	protein-coding	CSF3R	1441	NA	1	1	1	1
chr1	36934757	36934858	NM_156039.3	protein-coding	CSF3R	1441	NA	1	1	1	1
chr1	36935253	36935441	NM_000760.3	protein-coding	CSF3R	1441	NA	1	1	1	1
chr1	36935253	36935441	NM_156039.3	protein-coding	CSF3R	1441	NA	1	1	1	1
chr1	36937034	36937247	NM_156039.3	protein-coding	CSF3R	1441	NA	1	1	1	1
chr1	36937034	36937247	NM_000760.3	protein-coding	CSF3R	1441	NA	1	1	1	1
chr1	36937667	36937740	NM_000760.3	protein-coding	CSF3R	1441	NA	1	1	1	1
chr1	36937667	36937740	NM_156039.3	protein-coding	CSF3R	1441	NA	1	1	1	1
chr1	36937839	36937992	NM_000760.3	protein-coding	CSF3R	1441	NA	1	1	1	1
chr1	36937839	36937992	NM_156039.3	protein-coding	CSF3R	1441	NA	1	1	1	1
chr1	36938118	36938287	NM_000760.3	protein-coding	CSF3R	1441	NA	1	1	1	1
chr1	36938118	36938287	NM_156039.3	protein-coding	CSF3R	1441	NA	1	1	1	1
chr1	36939036	36939223	NM_156039.3	protein-coding	CSF3R	1441	NA	1	1	1	1
chr1	36939036	36939223	NM_000760.3	protein-coding	CSF3R	1441	NA	1	1	1	1
chr1	36939365	36939488	NM_156039.3	protein-coding	CSF3R	1441	NA	1	1	1	1
chr1	36939365	36939488	NM_000760.3	protein-coding	CSF3R	1441	NA	1	1	1	1
chr1	36940978	36941274	NM_000760.3	protein-coding	CSF3R	1441	NA	1	1	1	1
chr1	36940978	36941274	NM_156039.3	protein-coding	CSF3R	1441	NA	1	1	1	1
chr1	36945034	36945097	NM_156039.3	protein-coding	CSF3R	1441	NA	1	1	1	1
chr1	36945034	36945097	NM_000760.3	protein-coding	CSF3R	1441	NA	1	1	1	1
chr1	37267452	37267646	NM_000831.3	protein-coding	GRIK3	2899	NA	NA	NA	1	NA
chr1	37270588	37270838	NM_000831.3	protein-coding	GRIK3	2899	NA	NA	NA	1	NA
chr1	37271705	37271927	NM_000831.3	protein-coding	GRIK3	2899	NA	NA	NA	1	NA
chr1	37282661	37282878	NM_000831.3	protein-coding	GRIK3	2899	NA	NA	NA	1	NA
chr1	37285337	37285455	NM_000831.3	protein-coding	GRIK3	2899	NA	NA	NA	1	NA
chr1	37291204	37291427	NM_000831.3	protein-coding	GRIK3	2899	NA	NA	NA	1	NA
chr1	37307337	37307540	NM_000831.3	protein-coding	GRIK3	2899	NA	NA	NA	1	NA
chr1	37315912	37316025	NM_000831.3	protein-coding	GRIK3	2899	NA	NA	NA	1	NA
chr1	37319216	37319323	NM_000831.3	protein-coding	GRIK3	2899	NA	NA	NA	1	NA
chr1	37324709	37324852	NM_000831.3	protein-coding	GRIK3	2899	NA	NA	NA	1	NA
chr1	37325445	37325618	NM_000831.3	protein-coding	GRIK3	2899	NA	NA	NA	1	NA
chr1	37335349	37335402	NM_000831.3	protein-coding	GRIK3	2899	NA	NA	NA	1	NA
chr1	37337789	37337970	NM_000831.3	protein-coding	GRIK3	2899	NA	NA	NA	1	NA
chr1	37346235	37346492	NM_000831.3	protein-coding	GRIK3	2899	NA	NA	NA	1	NA
chr1	37356521	37356697	NM_000831.3	protein-coding	GRIK3	2899	NA	NA	NA	1	NA
chr1	37499595	37499709	NM_000831.3	protein-coding	GRIK3	2899	NA	NA	NA	1	NA
chr1	38003349	38003613	NM_024700.3	protein-coding	SNIP1	79753	NA	1	NA	1	1
chr1	38005758	38006356	NM_024700.3	protein-coding	SNIP1	79753	NA	1	NA	1	1
chr1	38018246	38018348	NM_024700.3	protein-coding	SNIP1	79753	NA	1	NA	1	1
chr1	38019607	38019830	NM_024700.3	protein-coding	SNIP1	79753	NA	1	NA	1	1
chr1	38078427	38078593	NM_001038633.3	protein-coding	RSPO1	284654	NA	NA	NA	1	1
chr1	38079376	38079564	NM_001038633.3	protein-coding	RSPO1	284654	NA	NA	NA	1	1
chr1	38079856	38080005	NM_001038633.3	protein-coding	RSPO1	284654	NA	NA	NA	1	1
chr1	38082156	38082347	NM_001038633.3	protein-coding	RSPO1	284654	NA	NA	NA	1	1
chr1	38095240	38095333	NM_001038633.3	protein-coding	RSPO1	284654	NA	NA	NA	1	1
chr1	38280808	38281238	NM_005955.2	protein-coding	MTF1	4520	NA	NA	NA	1	NA
chr1	38283091	38283154	NM_005955.2	protein-coding	MTF1	4520	NA	NA	NA	1	NA
chr1	38287793	38288388	NM_005955.2	protein-coding	MTF1	4520	NA	NA	NA	1	NA
chr1	38289382	38289484	NM_005955.2	protein-coding	MTF1	4520	NA	NA	NA	1	NA
chr1	38297917	38297994	NM_005955.2	protein-coding	MTF1	4520	NA	NA	NA	1	NA
chr1	38300751	38300887	NM_005955.2	protein-coding	MTF1	4520	NA	NA	NA	1	NA
chr1	38301343	38301416	NM_005955.2	protein-coding	MTF1	4520	NA	NA	NA	1	NA
chr1	38304297	38304428	NM_005955.2	protein-coding	MTF1	4520	NA	NA	NA	1	NA
chr1	38305592	38305830	NM_005955.2	protein-coding	MTF1	4520	NA	NA	NA	1	NA
chr1	38322923	38323330	NM_005955.2	protein-coding	MTF1	4520	NA	NA	NA	1	NA
chr1	39494397	39494612	NM_004552.2	protein-coding	NDUFS5	4725	NA	1	NA	1	NA
chr1	39500064	39500168	NM_004552.2	protein-coding	NDUFS5	4725	NA	1	NA	1	NA
chr1	39549891	39550110	NM_012090.5	protein-coding	MACF1	23499	NA	NA	NA	1	NA
chr1	39696854	39696915	NM_012090.5	protein-coding	MACF1	23499	NA	NA	NA	1	NA
chr1	39715686	39715775	NM_012090.5	protein-coding	MACF1	23499	NA	NA	NA	1	NA
chr1	39719970	39720047	NM_012090.5	protein-coding	MACF1	23499	NA	NA	NA	1	NA
chr1	39723608	39723700	NM_012090.5	protein-coding	MACF1	23499	NA	NA	NA	1	NA
chr1	39747880	39748046	NM_012090.5	protein-coding	MACF1	23499	NA	NA	NA	1	NA
chr1	39748861	39748973	NM_012090.5	protein-coding	MACF1	23499	NA	NA	NA	1	NA
chr1	39749081	39749187	NM_012090.5	protein-coding	MACF1	23499	NA	NA	NA	1	NA
chr1	39749738	39749857	NM_012090.5	protein-coding	MACF1	23499	NA	NA	NA	1	NA
chr1	39750005	39750100	NM_012090.5	protein-coding	MACF1	23499	NA	NA	NA	1	NA
chr1	39750755	39750882	NM_012090.5	protein-coding	MACF1	23499	NA	NA	NA	1	NA
chr1	39750969	39751062	NM_012090.5	protein-coding	MACF1	23499	NA	NA	NA	1	NA
chr1	39751276	39751430	NM_012090.5	protein-coding	MACF1	23499	NA	NA	NA	1	NA
chr1	39752958	39753234	NM_012090.5	protein-coding	MACF1	23499	NA	NA	NA	1	NA
chr1	39757582	39757710	NM_012090.5	protein-coding	MACF1	23499	NA	NA	NA	1	NA
chr1	39758438	39758515	NM_012090.5	protein-coding	MACF1	23499	NA	NA	NA	1	NA
chr1	39759130	39759291	NM_012090.5	protein-coding	MACF1	23499	NA	NA	NA	1	NA
chr1	39760718	39760822	NM_012090.5	protein-coding	MACF1	23499	NA	NA	NA	1	NA
chr1	39761459	39761554	NM_012090.5	protein-coding	MACF1	23499	NA	NA	NA	1	NA
chr1	39763292	39763417	NM_012090.5	protein-coding	MACF1	23499	NA	NA	NA	1	NA
chr1	39765882	39766034	NM_012090.5	protein-coding	MACF1	23499	NA	NA	NA	1	NA
chr1	39768596	39768750	NM_012090.5	protein-coding	MACF1	23499	NA	NA	NA	1	NA
chr1	39775242	39775368	NM_012090.5	protein-coding	MACF1	23499	NA	NA	NA	1	NA
chr1	39775917	39776100	NM_012090.5	protein-coding	MACF1	23499	NA	NA	NA	1	NA
chr1	39776503	39776672	NM_012090.5	protein-coding	MACF1	23499	NA	NA	NA	1	NA
chr1	39781185	39781363	NM_012090.5	protein-coding	MACF1	23499	NA	NA	NA	1	NA
chr1	39782063	39782201	NM_012090.5	protein-coding	MACF1	23499	NA	NA	NA	1	NA
chr1	39782886	39783079	NM_012090.5	protein-coding	MACF1	23499	NA	NA	NA	1	NA
chr1	39784125	39784287	NM_012090.5	protein-coding	MACF1	23499	NA	NA	NA	1	NA
chr1	39785336	39785419	NM_012090.5	protein-coding	MACF1	23499	NA	NA	NA	1	NA
chr1	39788280	39788387	NM_012090.5	protein-coding	MACF1	23499	NA	NA	NA	1	NA
chr1	39788582	39788680	NM_012090.5	protein-coding	MACF1	23499	NA	NA	NA	1	NA
chr1	39789865	39790017	NM_012090.5	protein-coding	MACF1	23499	NA	NA	NA	1	NA
chr1	39790318	39790406	NM_012090.5	protein-coding	MACF1	23499	NA	NA	NA	1	NA
chr1	39792890	39793025	NM_012090.5	protein-coding	MACF1	23499	NA	NA	NA	1	NA
chr1	39815150	39815299	NM_012090.5	protein-coding	MACF1	23499	NA	NA	NA	1	NA
chr1	39816457	39816690	NM_012090.5	protein-coding	MACF1	23499	NA	NA	NA	1	NA
chr1	39818679	39818903	NM_012090.5	protein-coding	MACF1	23499	NA	NA	NA	1	NA
chr1	39823047	39823565	NM_012090.5	protein-coding	MACF1	23499	NA	NA	NA	1	NA
chr1	39824369	39824545	NM_012090.5	protein-coding	MACF1	23499	NA	NA	NA	1	NA
chr1	39824813	39824936	NM_012090.5	protein-coding	MACF1	23499	NA	NA	NA	1	NA
chr1	39826465	39826673	NM_012090.5	protein-coding	MACF1	23499	NA	NA	NA	1	NA
chr1	39827032	39827349	NM_012090.5	protein-coding	MACF1	23499	NA	NA	NA	1	NA
chr1	39833820	39833986	NM_012090.5	protein-coding	MACF1	23499	NA	NA	NA	1	NA
chr1	39835702	39835858	NM_012090.5	protein-coding	MACF1	23499	NA	NA	NA	1	NA
chr1	39838151	39838268	NM_012090.5	protein-coding	MACF1	23499	NA	NA	NA	1	NA
chr1	39844133	39844195	NM_012090.5	protein-coding	MACF1	23499	NA	NA	NA	1	NA
chr1	39844875	39845116	NM_012090.5	protein-coding	MACF1	23499	NA	NA	NA	1	NA
chr1	39845916	39846045	NM_012090.5	protein-coding	MACF1	23499	NA	NA	NA	1	NA
chr1	39847625	39847824	NM_012090.5	protein-coding	MACF1	23499	NA	NA	NA	1	NA
chr1	39851106	39851601	NM_012090.5	protein-coding	MACF1	23499	NA	NA	NA	1	NA
chr1	39852859	39854330	NM_012090.5	protein-coding	MACF1	23499	NA	NA	NA	1	NA
chr1	39888046	39888207	NM_012090.5	protein-coding	MACF1	23499	NA	NA	NA	1	NA
chr1	39888402	39888572	NM_012090.5	protein-coding	MACF1	23499	NA	NA	NA	1	NA
chr1	39889700	39889866	NM_012090.5	protein-coding	MACF1	23499	NA	NA	NA	1	NA
chr1	39893127	39893286	NM_012090.5	protein-coding	MACF1	23499	NA	NA	NA	1	NA
chr1	39893633	39893959	NM_012090.5	protein-coding	MACF1	23499	NA	NA	NA	1	NA
chr1	39894914	39894998	NM_012090.5	protein-coding	MACF1	23499	NA	NA	NA	1	NA
chr1	39895499	39895740	NM_012090.5	protein-coding	MACF1	23499	NA	NA	NA	1	NA
chr1	39896374	39896580	NM_012090.5	protein-coding	MACF1	23499	NA	NA	NA	1	NA
chr1	39898207	39898326	NM_012090.5	protein-coding	MACF1	23499	NA	NA	NA	1	NA
chr1	39898720	39898827	NM_012090.5	protein-coding	MACF1	23499	NA	NA	NA	1	NA
chr1	39900086	39900304	NM_012090.5	protein-coding	MACF1	23499	NA	NA	NA	1	NA
chr1	39901230	39901433	NM_012090.5	protein-coding	MACF1	23499	NA	NA	NA	1	NA
chr1	39902154	39902162	NM_012090.5	protein-coding	MACF1	23499	NA	NA	NA	1	NA
chr1	39903449	39903680	NM_012090.5	protein-coding	MACF1	23499	NA	NA	NA	1	NA
chr1	39904946	39905172	NM_012090.5	protein-coding	MACF1	23499	NA	NA	NA	1	NA
chr1	39906675	39906797	NM_012090.5	protein-coding	MACF1	23499	NA	NA	NA	1	NA
chr1	39906896	39906997	NM_012090.5	protein-coding	MACF1	23499	NA	NA	NA	1	NA
chr1	39907624	39907725	NM_012090.5	protein-coding	MACF1	23499	NA	NA	NA	1	NA
chr1	39907819	39907992	NM_012090.5	protein-coding	MACF1	23499	NA	NA	NA	1	NA
chr1	39908084	39908239	NM_012090.5	protein-coding	MACF1	23499	NA	NA	NA	1	NA
chr1	39908386	39908583	NM_012090.5	protein-coding	MACF1	23499	NA	NA	NA	1	NA
chr1	39909118	39909246	NM_012090.5	protein-coding	MACF1	23499	NA	NA	NA	1	NA
chr1	39910334	39910507	NM_012090.5	protein-coding	MACF1	23499	NA	NA	NA	1	NA
chr1	39913104	39913259	NM_012090.5	protein-coding	MACF1	23499	NA	NA	NA	1	NA
chr1	39913364	39913570	NM_012090.5	protein-coding	MACF1	23499	NA	NA	NA	1	NA
chr1	39913705	39913824	NM_012090.5	protein-coding	MACF1	23499	NA	NA	NA	1	NA
chr1	39914266	39914435	NM_012090.5	protein-coding	MACF1	23499	NA	NA	NA	1	NA
chr1	39916724	39916883	NM_012090.5	protein-coding	MACF1	23499	NA	NA	NA	1	NA
chr1	39917828	39918022	NM_012090.5	protein-coding	MACF1	23499	NA	NA	NA	1	NA
chr1	39918356	39918484	NM_012090.5	protein-coding	MACF1	23499	NA	NA	NA	1	NA
chr1	39919379	39919522	NM_012090.5	protein-coding	MACF1	23499	NA	NA	NA	1	NA
chr1	39920581	39920769	NM_012090.5	protein-coding	MACF1	23499	NA	NA	NA	1	NA
chr1	39924042	39924162	NM_012090.5	protein-coding	MACF1	23499	NA	NA	NA	1	NA
chr1	39924758	39924921	NM_012090.5	protein-coding	MACF1	23499	NA	NA	NA	1	NA
chr1	39926304	39926466	NM_012090.5	protein-coding	MACF1	23499	NA	NA	NA	1	NA
chr1	39927555	39927709	NM_012090.5	protein-coding	MACF1	23499	NA	NA	NA	1	NA
chr1	39929284	39929358	NM_012090.5	protein-coding	MACF1	23499	NA	NA	NA	1	NA
chr1	39934287	39934404	NM_012090.5	protein-coding	MACF1	23499	NA	NA	NA	1	NA
chr1	39945470	39945681	NM_012090.5	protein-coding	MACF1	23499	NA	NA	NA	1	NA
chr1	39950273	39950402	NM_012090.5	protein-coding	MACF1	23499	NA	NA	NA	1	NA
chr1	39951210	39951466	NM_012090.5	protein-coding	MACF1	23499	NA	NA	NA	1	NA
chr1	40363044	40363642	NM_001033082.2	protein-coding	MYCL	4610	NA	NA	1	1	NA
chr1	40366611	40367115	NM_001033082.2	protein-coding	MYCL	4610	NA	NA	1	1	NA
chr1	40367480	40367560	NM_001033082.2	protein-coding	MYCL	4610	NA	NA	1	1	NA
chr1	40420965	40421057	NM_001136493.1	protein-coding	MFSD2A	84879	NA	NA	NA	1	NA
chr1	40422759	40422893	NM_001136493.1	protein-coding	MFSD2A	84879	NA	NA	NA	1	NA
chr1	40424334	40424497	NM_001136493.1	protein-coding	MFSD2A	84879	NA	NA	NA	1	NA
chr1	40430883	40431006	NM_001136493.1	protein-coding	MFSD2A	84879	NA	NA	NA	1	NA
chr1	40431143	40431221	NM_001136493.1	protein-coding	MFSD2A	84879	NA	NA	NA	1	NA
chr1	40431529	40431686	NM_001136493.1	protein-coding	MFSD2A	84879	NA	NA	NA	1	NA
chr1	40432273	40432363	NM_001136493.1	protein-coding	MFSD2A	84879	NA	NA	NA	1	NA
chr1	40432483	40432604	NM_001136493.1	protein-coding	MFSD2A	84879	NA	NA	NA	1	NA
chr1	40432758	40432841	NM_001136493.1	protein-coding	MFSD2A	84879	NA	NA	NA	1	NA
chr1	40433300	40433383	NM_001136493.1	protein-coding	MFSD2A	84879	NA	NA	NA	1	NA
chr1	40433476	40433588	NM_001136493.1	protein-coding	MFSD2A	84879	NA	NA	NA	1	NA
chr1	40434006	40434149	NM_001136493.1	protein-coding	MFSD2A	84879	NA	NA	NA	1	NA
chr1	40434241	40434417	NM_001136493.1	protein-coding	MFSD2A	84879	NA	NA	NA	1	NA
chr1	40435177	40435240	NM_001136493.1	protein-coding	MFSD2A	84879	NA	NA	NA	1	NA
chr1	40539733	40539855	NM_000310.3	protein-coding	PPT1	5538	NA	1	NA	1	1
chr1	40542514	40542585	NM_000310.3	protein-coding	PPT1	5538	NA	1	NA	1	1
chr1	40544232	40544330	NM_000310.3	protein-coding	PPT1	5538	NA	1	NA	1	1
chr1	40546069	40546159	NM_000310.3	protein-coding	PPT1	5538	NA	1	NA	1	1
chr1	40555082	40555184	NM_000310.3	protein-coding	PPT1	5538	NA	1	NA	1	1
chr1	40557001	40557071	NM_000310.3	protein-coding	PPT1	5538	NA	1	NA	1	1
chr1	40557717	40557844	NM_000310.3	protein-coding	PPT1	5538	NA	1	NA	1	1
chr1	40558070	40558179	NM_000310.3	protein-coding	PPT1	5538	NA	1	NA	1	1
chr1	40562787	40562910	NM_000310.3	protein-coding	PPT1	5538	NA	1	NA	1	1
chr1	40723944	40724066	NM_005857.4	protein-coding	ZMPSTE24	10269	NA	NA	NA	1	1
chr1	40726511	40726657	NM_005857.4	protein-coding	ZMPSTE24	10269	NA	NA	NA	1	1
chr1	40733458	40733544	NM_005857.4	protein-coding	ZMPSTE24	10269	NA	NA	NA	1	1
chr1	40734091	40734207	NM_005857.4	protein-coding	ZMPSTE24	10269	NA	NA	NA	1	1
chr1	40735647	40735799	NM_005857.4	protein-coding	ZMPSTE24	10269	NA	NA	NA	1	1
chr1	40737566	40737707	NM_005857.4	protein-coding	ZMPSTE24	10269	NA	NA	NA	1	1
chr1	40747015	40747199	NM_005857.4	protein-coding	ZMPSTE24	10269	NA	NA	NA	1	1
chr1	40751597	40751701	NM_005857.4	protein-coding	ZMPSTE24	10269	NA	NA	NA	1	1
chr1	40756526	40756669	NM_005857.4	protein-coding	ZMPSTE24	10269	NA	NA	NA	1	1
chr1	40758117	40758341	NM_005857.4	protein-coding	ZMPSTE24	10269	NA	NA	NA	1	1
chr1	40766854	40767053	NM_001852.3	protein-coding	COL9A2	1298	NA	1	NA	1	1
chr1	40767484	40767561	NM_001852.3	protein-coding	COL9A2	1298	NA	1	NA	1	1
chr1	40768293	40768481	NM_001852.3	protein-coding	COL9A2	1298	NA	1	NA	1	1
chr1	40768803	40768857	NM_001852.3	protein-coding	COL9A2	1298	NA	1	NA	1	1
chr1	40769202	40769348	NM_001852.3	protein-coding	COL9A2	1298	NA	1	NA	1	1
chr1	40769479	40769511	NM_001852.3	protein-coding	COL9A2	1298	NA	1	NA	1	1
chr1	40769600	40769644	NM_001852.3	protein-coding	COL9A2	1298	NA	1	NA	1	1
chr1	40769736	40769771	NM_001852.3	protein-coding	COL9A2	1298	NA	1	NA	1	1
chr1	40769992	40770063	NM_001852.3	protein-coding	COL9A2	1298	NA	1	NA	1	1
chr1	40770148	40770201	NM_001852.3	protein-coding	COL9A2	1298	NA	1	NA	1	1
chr1	40770466	40770519	NM_001852.3	protein-coding	COL9A2	1298	NA	1	NA	1	1
chr1	40771387	40771440	NM_001852.3	protein-coding	COL9A2	1298	NA	1	NA	1	1
chr1	40771815	40771859	NM_001852.3	protein-coding	COL9A2	1298	NA	1	NA	1	1
chr1	40773118	40773171	NM_001852.3	protein-coding	COL9A2	1298	NA	1	NA	1	1
chr1	40773375	40773428	NM_001852.3	protein-coding	COL9A2	1298	NA	1	NA	1	1
chr1	40773864	40773917	NM_001852.3	protein-coding	COL9A2	1298	NA	1	NA	1	1
chr1	40775610	40775663	NM_001852.3	protein-coding	COL9A2	1298	NA	1	NA	1	1
chr1	40775783	40775836	NM_001852.3	protein-coding	COL9A2	1298	NA	1	NA	1	1
chr1	40775936	40775989	NM_001852.3	protein-coding	COL9A2	1298	NA	1	NA	1	1
chr1	40776386	40776439	NM_001852.3	protein-coding	COL9A2	1298	NA	1	NA	1	1
chr1	40776765	40776818	NM_001852.3	protein-coding	COL9A2	1298	NA	1	NA	1	1
chr1	40776902	40776958	NM_001852.3	protein-coding	COL9A2	1298	NA	1	NA	1	1
chr1	40777172	40777219	NM_001852.3	protein-coding	COL9A2	1298	NA	1	NA	1	1
chr1	40777334	40777387	NM_001852.3	protein-coding	COL9A2	1298	NA	1	NA	1	1
chr1	40777731	40777784	NM_001852.3	protein-coding	COL9A2	1298	NA	1	NA	1	1
chr1	40778128	40778151	NM_001852.3	protein-coding	COL9A2	1298	NA	1	NA	1	1
chr1	40778246	40778281	NM_001852.3	protein-coding	COL9A2	1298	NA	1	NA	1	1
chr1	40778403	40778456	NM_001852.3	protein-coding	COL9A2	1298	NA	1	NA	1	1
chr1	40779877	40779939	NM_001852.3	protein-coding	COL9A2	1298	NA	1	NA	1	1
chr1	40780024	40780059	NM_001852.3	protein-coding	COL9A2	1298	NA	1	NA	1	1
chr1	40781262	40781336	NM_001852.3	protein-coding	COL9A2	1298	NA	1	NA	1	1
chr1	40782795	40782869	NM_001852.3	protein-coding	COL9A2	1298	NA	1	NA	1	1
chr1	40945034	40945160	NM_198494.2	protein-coding	ZFP69	339559	NA	NA	NA	1	NA
chr1	40947435	40947526	NM_198494.2	protein-coding	ZFP69	339559	NA	NA	NA	1	NA
chr1	40954760	40954886	NM_198494.2	protein-coding	ZFP69	339559	NA	NA	NA	1	NA
chr1	40955201	40955296	NM_198494.2	protein-coding	ZFP69	339559	NA	NA	NA	1	NA
chr1	40960593	40961731	NM_198494.2	protein-coding	ZFP69	339559	NA	NA	NA	1	NA
chr1	40980217	40981338	NM_022774.1	protein-coding	EXO5	64789	NA	NA	NA	1	NA
chr1	41092189	41092401	NM_014747.2	protein-coding	RIMS3	9783	NA	NA	NA	1	NA
chr1	41094482	41094621	NM_014747.2	protein-coding	RIMS3	9783	NA	NA	NA	1	NA
chr1	41094943	41095044	NM_014747.2	protein-coding	RIMS3	9783	NA	NA	NA	1	NA
chr1	41098741	41098853	NM_014747.2	protein-coding	RIMS3	9783	NA	NA	NA	1	NA
chr1	41101588	41101729	NM_014747.2	protein-coding	RIMS3	9783	NA	NA	NA	1	NA
chr1	41107381	41107597	NM_014747.2	protein-coding	RIMS3	9783	NA	NA	NA	1	NA
chr1	41249766	41250079	NM_004700.3	protein-coding	KCNQ4	9132	NA	1	NA	1	1
chr1	41282937	41283027	NM_004700.3	protein-coding	KCNQ4	9132	NA	1	NA	1	1
chr1	41283836	41283962	NM_004700.3	protein-coding	KCNQ4	9132	NA	1	NA	1	1
chr1	41284177	41284352	NM_004700.3	protein-coding	KCNQ4	9132	NA	1	NA	1	1
chr1	41285019	41285144	NM_004700.3	protein-coding	KCNQ4	9132	NA	1	NA	1	1
chr1	41285547	41285657	NM_004700.3	protein-coding	KCNQ4	9132	NA	1	NA	1	1
chr1	41285837	41285932	NM_004700.3	protein-coding	KCNQ4	9132	NA	1	NA	1	1
chr1	41287986	41288074	NM_004700.3	protein-coding	KCNQ4	9132	NA	1	NA	1	1
chr1	41289769	41289930	NM_004700.3	protein-coding	KCNQ4	9132	NA	1	NA	1	1
chr1	41296756	41296976	NM_004700.3	protein-coding	KCNQ4	9132	NA	1	NA	1	1
chr1	41298686	41298785	NM_004700.3	protein-coding	KCNQ4	9132	NA	1	NA	1	1
chr1	41300639	41300770	NM_004700.3	protein-coding	KCNQ4	9132	NA	1	NA	1	1
chr1	41303337	41303466	NM_004700.3	protein-coding	KCNQ4	9132	NA	1	NA	1	1
chr1	41303983	41304195	NM_004700.3	protein-coding	KCNQ4	9132	NA	1	NA	1	1
chr1	41945080	41945173	NM_001956.3	protein-coding	EDN2	1907	NA	NA	NA	1	NA
chr1	41946766	41946864	NM_001956.3	protein-coding	EDN2	1907	NA	NA	NA	1	NA
chr1	41948137	41948259	NM_001956.3	protein-coding	EDN2	1907	NA	NA	NA	1	NA
chr1	41949718	41949874	NM_001956.3	protein-coding	EDN2	1907	NA	NA	NA	1	NA
chr1	41950209	41950272	NM_001956.3	protein-coding	EDN2	1907	NA	NA	NA	1	NA
chr1	43200757	43200805	NM_148960.2	protein-coding	CLDN19	149461	NA	1	NA	1	1
chr1	43201549	43201701	NM_148960.2	protein-coding	CLDN19	149461	NA	1	NA	1	1
chr1	43203900	43203984	NM_148960.2	protein-coding	CLDN19	149461	NA	1	NA	1	1
chr1	43204092	43204256	NM_148960.2	protein-coding	CLDN19	149461	NA	1	NA	1	1
chr1	43205512	43205734	NM_148960.2	protein-coding	CLDN19	149461	NA	1	NA	1	1
chr1	43212368	43212523	NM_022356.3	protein-coding	LEPRE1	64175	NA	1	NA	1	1
chr1	43212504	43212523	NM_001146289.1	protein-coding	LEPRE1	64175	NA	1	NA	1	1
chr1	43212583	43213083	NM_001243246.1	protein-coding	LEPRE1	64175	NA	1	NA	1	1
chr1	43212924	43213083	NM_001146289.1	protein-coding	LEPRE1	64175	NA	1	NA	1	1
chr1	43212943	43213083	NM_022356.3	protein-coding	LEPRE1	64175	NA	1	NA	1	1
chr1	43213394	43213469	NM_022356.3	protein-coding	LEPRE1	64175	NA	1	NA	1	1
chr1	43213394	43213469	NM_001146289.1	protein-coding	LEPRE1	64175	NA	1	NA	1	1
chr1	43213394	43213469	NM_001243246.1	protein-coding	LEPRE1	64175	NA	1	NA	1	1
chr1	43213871	43213988	NM_001243246.1	protein-coding	LEPRE1	64175	NA	1	NA	1	1
chr1	43213871	43213988	NM_022356.3	protein-coding	LEPRE1	64175	NA	1	NA	1	1
chr1	43213871	43213988	NM_001146289.1	protein-coding	LEPRE1	64175	NA	1	NA	1	1
chr1	43215857	43216007	NM_001243246.1	protein-coding	LEPRE1	64175	NA	1	NA	1	1
chr1	43215857	43216007	NM_022356.3	protein-coding	LEPRE1	64175	NA	1	NA	1	1
chr1	43215857	43216007	NM_001146289.1	protein-coding	LEPRE1	64175	NA	1	NA	1	1
chr1	43217945	43218040	NM_022356.3	protein-coding	LEPRE1	64175	NA	1	NA	1	1
chr1	43217945	43218040	NM_001243246.1	protein-coding	LEPRE1	64175	NA	1	NA	1	1
chr1	43217945	43218040	NM_001146289.1	protein-coding	LEPRE1	64175	NA	1	NA	1	1
chr1	43218208	43218335	NM_022356.3	protein-coding	LEPRE1	64175	NA	1	NA	1	1
chr1	43218208	43218335	NM_001243246.1	protein-coding	LEPRE1	64175	NA	1	NA	1	1
chr1	43218208	43218335	NM_001146289.1	protein-coding	LEPRE1	64175	NA	1	NA	1	1
chr1	43220540	43220661	NM_001146289.1	protein-coding	LEPRE1	64175	NA	1	NA	1	1
chr1	43220540	43220661	NM_022356.3	protein-coding	LEPRE1	64175	NA	1	NA	1	1
chr1	43220540	43220661	NM_001243246.1	protein-coding	LEPRE1	64175	NA	1	NA	1	1
chr1	43220836	43220888	NM_022356.3	protein-coding	LEPRE1	64175	NA	1	NA	1	1
chr1	43220836	43220888	NM_001146289.1	protein-coding	LEPRE1	64175	NA	1	NA	1	1
chr1	43220836	43220888	NM_001243246.1	protein-coding	LEPRE1	64175	NA	1	NA	1	1
chr1	43221219	43221308	NM_001146289.1	protein-coding	LEPRE1	64175	NA	1	NA	1	1
chr1	43221219	43221308	NM_001243246.1	protein-coding	LEPRE1	64175	NA	1	NA	1	1
chr1	43221219	43221308	NM_022356.3	protein-coding	LEPRE1	64175	NA	1	NA	1	1
chr1	43223454	43223593	NM_001146289.1	protein-coding	LEPRE1	64175	NA	1	NA	1	1
chr1	43223454	43223593	NM_022356.3	protein-coding	LEPRE1	64175	NA	1	NA	1	1
chr1	43223454	43223593	NM_001243246.1	protein-coding	LEPRE1	64175	NA	1	NA	1	1
chr1	43224523	43224654	NM_022356.3	protein-coding	LEPRE1	64175	NA	1	NA	1	1
chr1	43224523	43224654	NM_001146289.1	protein-coding	LEPRE1	64175	NA	1	NA	1	1
chr1	43224523	43224654	NM_001243246.1	protein-coding	LEPRE1	64175	NA	1	NA	1	1
chr1	43224872	43225061	NM_001146289.1	protein-coding	LEPRE1	64175	NA	1	NA	1	1
chr1	43224872	43225061	NM_001243246.1	protein-coding	LEPRE1	64175	NA	1	NA	1	1
chr1	43224872	43225061	NM_022356.3	protein-coding	LEPRE1	64175	NA	1	NA	1	1
chr1	43227994	43228146	NM_022356.3	protein-coding	LEPRE1	64175	NA	1	NA	1	1
chr1	43227994	43228146	NM_001146289.1	protein-coding	LEPRE1	64175	NA	1	NA	1	1
chr1	43227994	43228146	NM_001243246.1	protein-coding	LEPRE1	64175	NA	1	NA	1	1
chr1	43232178	43232642	NM_001146289.1	protein-coding	LEPRE1	64175	NA	1	NA	1	1
chr1	43232178	43232642	NM_022356.3	protein-coding	LEPRE1	64175	NA	1	NA	1	1
chr1	43232178	43232642	NM_001243246.1	protein-coding	LEPRE1	64175	NA	1	NA	1	1
chr1	43296120	43296204	NM_018538.3	protein-coding	ERMAP	114625	NA	NA	NA	1	NA
chr1	43296120	43296204	NM_001017922.1	protein-coding	ERMAP	114625	NA	NA	NA	1	NA
chr1	43296439	43296786	NM_018538.3	protein-coding	ERMAP	114625	NA	NA	NA	1	NA
chr1	43296439	43296786	NM_001017922.1	protein-coding	ERMAP	114625	NA	NA	NA	1	NA
chr1	43300709	43300825	NM_001017922.1	protein-coding	ERMAP	114625	NA	NA	NA	1	NA
chr1	43300709	43300825	NM_018538.3	protein-coding	ERMAP	114625	NA	NA	NA	1	NA
chr1	43301403	43301435	NM_001017922.1	protein-coding	ERMAP	114625	NA	NA	NA	1	NA
chr1	43301403	43301435	NM_018538.3	protein-coding	ERMAP	114625	NA	NA	NA	1	NA
chr1	43302829	43302861	NM_018538.3	protein-coding	ERMAP	114625	NA	NA	NA	1	NA
chr1	43302829	43302861	NM_001017922.1	protein-coding	ERMAP	114625	NA	NA	NA	1	NA
chr1	43304572	43304592	NM_018538.3	protein-coding	ERMAP	114625	NA	NA	NA	1	NA
chr1	43304572	43304592	NM_001017922.1	protein-coding	ERMAP	114625	NA	NA	NA	1	NA
chr1	43305704	43305724	NM_018538.3	protein-coding	ERMAP	114625	NA	NA	NA	1	NA
chr1	43305704	43305724	NM_001017922.1	protein-coding	ERMAP	114625	NA	NA	NA	1	NA
chr1	43305823	43305849	NM_018538.3	protein-coding	ERMAP	114625	NA	NA	NA	1	NA
chr1	43305823	43305849	NM_001017922.1	protein-coding	ERMAP	114625	NA	NA	NA	1	NA
chr1	43305941	43305967	NM_018538.3	protein-coding	ERMAP	114625	NA	NA	NA	1	NA
chr1	43305941	43305967	NM_001017922.1	protein-coding	ERMAP	114625	NA	NA	NA	1	NA
chr1	43308188	43308903	NM_001017922.1	protein-coding	ERMAP	114625	NA	NA	NA	1	NA
chr1	43308188	43308903	NM_018538.3	protein-coding	ERMAP	114625	NA	NA	NA	1	NA
chr1	43392712	43392912	NM_006516.2	protein-coding	SLC2A1	6513	NA	1	NA	1	1
chr1	43393276	43393479	NM_006516.2	protein-coding	SLC2A1	6513	NA	1	NA	1	1
chr1	43394603	43394704	NM_006516.2	protein-coding	SLC2A1	6513	NA	1	NA	1	1
chr1	43394881	43394985	NM_006516.2	protein-coding	SLC2A1	6513	NA	1	NA	1	1
chr1	43395264	43395451	NM_006516.2	protein-coding	SLC2A1	6513	NA	1	NA	1	1
chr1	43395544	43395706	NM_006516.2	protein-coding	SLC2A1	6513	NA	1	NA	1	1
chr1	43396297	43396537	NM_006516.2	protein-coding	SLC2A1	6513	NA	1	NA	1	1
chr1	43396717	43396877	NM_006516.2	protein-coding	SLC2A1	6513	NA	1	NA	1	1
chr1	43408897	43408992	NM_006516.2	protein-coding	SLC2A1	6513	NA	1	NA	1	1
chr1	43424305	43424322	NM_006516.2	protein-coding	SLC2A1	6513	NA	1	NA	1	1
chr1	43638425	43638581	NM_152498.3	protein-coding	WDR65	149465	NA	NA	NA	1	NA
chr1	43647205	43647521	NM_152498.3	protein-coding	WDR65	149465	NA	NA	NA	1	NA
chr1	43649262	43649548	NM_152498.3	protein-coding	WDR65	149465	NA	NA	NA	1	NA
chr1	43650820	43651027	NM_152498.3	protein-coding	WDR65	149465	NA	NA	NA	1	NA
chr1	43652378	43652530	NM_152498.3	protein-coding	WDR65	149465	NA	NA	NA	1	NA
chr1	43663224	43663363	NM_152498.3	protein-coding	WDR65	149465	NA	NA	NA	1	NA
chr1	43664152	43664317	NM_152498.3	protein-coding	WDR65	149465	NA	NA	NA	1	NA
chr1	43665061	43665174	NM_152498.3	protein-coding	WDR65	149465	NA	NA	NA	1	NA
chr1	43672391	43672603	NM_152498.3	protein-coding	WDR65	149465	NA	NA	NA	1	NA
chr1	43675414	43675755	NM_152498.3	protein-coding	WDR65	149465	NA	NA	NA	1	NA
chr1	43803520	43803598	NM_005373.2	protein-coding	MPL	4352	NA	1	1	1	1
chr1	43803770	43803902	NM_005373.2	protein-coding	MPL	4352	NA	1	1	1	1
chr1	43804213	43804391	NM_005373.2	protein-coding	MPL	4352	NA	1	1	1	1
chr1	43804942	43805240	NM_005373.2	protein-coding	MPL	4352	NA	1	1	1	1
chr1	43805635	43805797	NM_005373.2	protein-coding	MPL	4352	NA	1	1	1	1
chr1	43806058	43806184	NM_005373.2	protein-coding	MPL	4352	NA	1	1	1	1
chr1	43812116	43812300	NM_005373.2	protein-coding	MPL	4352	NA	1	1	1	1
chr1	43812463	43812605	NM_005373.2	protein-coding	MPL	4352	NA	1	1	1	1
chr1	43814514	43814673	NM_005373.2	protein-coding	MPL	4352	NA	1	1	1	1
chr1	43814934	43815030	NM_005373.2	protein-coding	MPL	4352	NA	1	1	1	1
chr1	43817887	43817974	NM_005373.2	protein-coding	MPL	4352	NA	1	1	1	1
chr1	43818189	43818443	NM_005373.2	protein-coding	MPL	4352	NA	1	1	1	1
chr1	44010747	44010837	NM_002840.3	protein-coding	PTPRF	5792	NA	NA	NA	1	NA
chr1	44019163	44019308	NM_002840.3	protein-coding	PTPRF	5792	NA	NA	NA	1	NA
chr1	44019471	44019612	NM_002840.3	protein-coding	PTPRF	5792	NA	NA	NA	1	NA
chr1	44035261	44035449	NM_002840.3	protein-coding	PTPRF	5792	NA	NA	NA	1	NA
chr1	44044481	44044591	NM_002840.3	protein-coding	PTPRF	5792	NA	NA	NA	1	NA
chr1	44054402	44054671	NM_002840.3	protein-coding	PTPRF	5792	NA	NA	NA	1	NA
chr1	44056643	44057224	NM_002840.3	protein-coding	PTPRF	5792	NA	NA	NA	1	NA
chr1	44057483	44057619	NM_002840.3	protein-coding	PTPRF	5792	NA	NA	NA	1	NA
chr1	44058128	44058272	NM_002840.3	protein-coding	PTPRF	5792	NA	NA	NA	1	NA
chr1	44063419	44063724	NM_002840.3	protein-coding	PTPRF	5792	NA	NA	NA	1	NA
chr1	44064391	44064584	NM_002840.3	protein-coding	PTPRF	5792	NA	NA	NA	1	NA
chr1	44067742	44067768	NM_002840.3	protein-coding	PTPRF	5792	NA	NA	NA	1	NA
chr1	44069087	44069204	NM_002840.3	protein-coding	PTPRF	5792	NA	NA	NA	1	NA
chr1	44069282	44069860	NM_002840.3	protein-coding	PTPRF	5792	NA	NA	NA	1	NA
chr1	44070574	44070671	NM_002840.3	protein-coding	PTPRF	5792	NA	NA	NA	1	NA
chr1	44070861	44071114	NM_002840.3	protein-coding	PTPRF	5792	NA	NA	NA	1	NA
chr1	44071200	44071293	NM_002840.3	protein-coding	PTPRF	5792	NA	NA	NA	1	NA
chr1	44071911	44072129	NM_002840.3	protein-coding	PTPRF	5792	NA	NA	NA	1	NA
chr1	44072485	44072639	NM_002840.3	protein-coding	PTPRF	5792	NA	NA	NA	1	NA
chr1	44075054	44075169	NM_002840.3	protein-coding	PTPRF	5792	NA	NA	NA	1	NA
chr1	44079289	44079386	NM_002840.3	protein-coding	PTPRF	5792	NA	NA	NA	1	NA
chr1	44083116	44083239	NM_002840.3	protein-coding	PTPRF	5792	NA	NA	NA	1	NA
chr1	44083407	44083582	NM_002840.3	protein-coding	PTPRF	5792	NA	NA	NA	1	NA
chr1	44084301	44084420	NM_002840.3	protein-coding	PTPRF	5792	NA	NA	NA	1	NA
chr1	44084719	44084873	NM_002840.3	protein-coding	PTPRF	5792	NA	NA	NA	1	NA
chr1	44084959	44085244	NM_002840.3	protein-coding	PTPRF	5792	NA	NA	NA	1	NA
chr1	44085351	44085529	NM_002840.3	protein-coding	PTPRF	5792	NA	NA	NA	1	NA
chr1	44085766	44085892	NM_002840.3	protein-coding	PTPRF	5792	NA	NA	NA	1	NA
chr1	44086125	44086250	NM_002840.3	protein-coding	PTPRF	5792	NA	NA	NA	1	NA
chr1	44086509	44086663	NM_002840.3	protein-coding	PTPRF	5792	NA	NA	NA	1	NA
chr1	44086768	44086903	NM_002840.3	protein-coding	PTPRF	5792	NA	NA	NA	1	NA
chr1	44087606	44087674	NM_002840.3	protein-coding	PTPRF	5792	NA	NA	NA	1	NA
chr1	44201934	44202096	NM_174963.3	protein-coding	ST3GAL3	6487	NA	1	NA	1	1
chr1	44201934	44202051	NM_006279.3	protein-coding	ST3GAL3	6487	NA	1	NA	1	1
chr1	44257773	44257820	NM_174963.3	protein-coding	ST3GAL3	6487	NA	1	NA	1	1
chr1	44257773	44257820	NM_006279.3	protein-coding	ST3GAL3	6487	NA	1	NA	1	1
chr1	44280563	44280605	NM_174963.3	protein-coding	ST3GAL3	6487	NA	1	NA	1	1
chr1	44280563	44280605	NM_006279.3	protein-coding	ST3GAL3	6487	NA	1	NA	1	1
chr1	44290403	44290564	NM_174963.3	protein-coding	ST3GAL3	6487	NA	1	NA	1	1
chr1	44303891	44303983	NM_174963.3	protein-coding	ST3GAL3	6487	NA	1	NA	1	1
chr1	44303891	44303983	NM_006279.3	protein-coding	ST3GAL3	6487	NA	1	NA	1	1
chr1	44360055	44360149	NM_174963.3	protein-coding	ST3GAL3	6487	NA	1	NA	1	1
chr1	44360055	44360149	NM_006279.3	protein-coding	ST3GAL3	6487	NA	1	NA	1	1
chr1	44363907	44363970	NM_174963.3	protein-coding	ST3GAL3	6487	NA	1	NA	1	1
chr1	44363907	44363970	NM_006279.3	protein-coding	ST3GAL3	6487	NA	1	NA	1	1
chr1	44364840	44364935	NM_174963.3	protein-coding	ST3GAL3	6487	NA	1	NA	1	1
chr1	44364840	44364935	NM_006279.3	protein-coding	ST3GAL3	6487	NA	1	NA	1	1
chr1	44365213	44365399	NM_174963.3	protein-coding	ST3GAL3	6487	NA	1	NA	1	1
chr1	44365213	44365399	NM_006279.3	protein-coding	ST3GAL3	6487	NA	1	NA	1	1
chr1	44386076	44386222	NM_174963.3	protein-coding	ST3GAL3	6487	NA	1	NA	1	1
chr1	44386076	44386222	NM_006279.3	protein-coding	ST3GAL3	6487	NA	1	NA	1	1
chr1	44386454	44386600	NM_174963.3	protein-coding	ST3GAL3	6487	NA	1	NA	1	1
chr1	44386454	44386600	NM_006279.3	protein-coding	ST3GAL3	6487	NA	1	NA	1	1
chr1	44395804	44395893	NM_006279.3	protein-coding	ST3GAL3	6487	NA	1	NA	1	1
chr1	44395804	44395893	NM_174963.3	protein-coding	ST3GAL3	6487	NA	1	NA	1	1
chr1	45286361	45286376	NM_001166292.1	protein-coding	PTCH2	8643	NA	NA	NA	1	1
chr1	45288087	45288341	NM_003738.4	protein-coding	PTCH2	8643	NA	NA	NA	1	1
chr1	45288274	45288341	NM_001166292.1	protein-coding	PTCH2	8643	NA	NA	NA	1	1
chr1	45288741	45288840	NM_001166292.1	protein-coding	PTCH2	8643	NA	NA	NA	1	1
chr1	45288741	45288840	NM_003738.4	protein-coding	PTCH2	8643	NA	NA	NA	1	1
chr1	45288915	45289057	NM_003738.4	protein-coding	PTCH2	8643	NA	NA	NA	1	1
chr1	45288915	45289057	NM_001166292.1	protein-coding	PTCH2	8643	NA	NA	NA	1	1
chr1	45291922	45292059	NM_001166292.1	protein-coding	PTCH2	8643	NA	NA	NA	1	1
chr1	45291922	45292059	NM_003738.4	protein-coding	PTCH2	8643	NA	NA	NA	1	1
chr1	45292160	45292440	NM_001166292.1	protein-coding	PTCH2	8643	NA	NA	NA	1	1
chr1	45292160	45292440	NM_003738.4	protein-coding	PTCH2	8643	NA	NA	NA	1	1
chr1	45292574	45292754	NM_001166292.1	protein-coding	PTCH2	8643	NA	NA	NA	1	1
chr1	45292574	45292754	NM_003738.4	protein-coding	PTCH2	8643	NA	NA	NA	1	1
chr1	45292839	45292981	NM_001166292.1	protein-coding	PTCH2	8643	NA	NA	NA	1	1
chr1	45292839	45292981	NM_003738.4	protein-coding	PTCH2	8643	NA	NA	NA	1	1
chr1	45293074	45293386	NM_001166292.1	protein-coding	PTCH2	8643	NA	NA	NA	1	1
chr1	45293074	45293386	NM_003738.4	protein-coding	PTCH2	8643	NA	NA	NA	1	1
chr1	45293515	45293863	NM_003738.4	protein-coding	PTCH2	8643	NA	NA	NA	1	1
chr1	45293515	45293863	NM_001166292.1	protein-coding	PTCH2	8643	NA	NA	NA	1	1
chr1	45293968	45294086	NM_001166292.1	protein-coding	PTCH2	8643	NA	NA	NA	1	1
chr1	45293968	45294086	NM_003738.4	protein-coding	PTCH2	8643	NA	NA	NA	1	1
chr1	45294178	45294303	NM_001166292.1	protein-coding	PTCH2	8643	NA	NA	NA	1	1
chr1	45294178	45294303	NM_003738.4	protein-coding	PTCH2	8643	NA	NA	NA	1	1
chr1	45294654	45294746	NM_001166292.1	protein-coding	PTCH2	8643	NA	NA	NA	1	1
chr1	45294654	45294746	NM_003738.4	protein-coding	PTCH2	8643	NA	NA	NA	1	1
chr1	45294829	45294984	NM_001166292.1	protein-coding	PTCH2	8643	NA	NA	NA	1	1
chr1	45294829	45294984	NM_003738.4	protein-coding	PTCH2	8643	NA	NA	NA	1	1
chr1	45295074	45295205	NM_001166292.1	protein-coding	PTCH2	8643	NA	NA	NA	1	1
chr1	45295074	45295205	NM_003738.4	protein-coding	PTCH2	8643	NA	NA	NA	1	1
chr1	45295286	45295433	NM_003738.4	protein-coding	PTCH2	8643	NA	NA	NA	1	1
chr1	45295286	45295433	NM_001166292.1	protein-coding	PTCH2	8643	NA	NA	NA	1	1
chr1	45295581	45295702	NM_003738.4	protein-coding	PTCH2	8643	NA	NA	NA	1	1
chr1	45295581	45295702	NM_001166292.1	protein-coding	PTCH2	8643	NA	NA	NA	1	1
chr1	45296520	45296715	NM_003738.4	protein-coding	PTCH2	8643	NA	NA	NA	1	1
chr1	45296520	45296715	NM_001166292.1	protein-coding	PTCH2	8643	NA	NA	NA	1	1
chr1	45297378	45297469	NM_001166292.1	protein-coding	PTCH2	8643	NA	NA	NA	1	1
chr1	45297378	45297469	NM_003738.4	protein-coding	PTCH2	8643	NA	NA	NA	1	1
chr1	45297647	45297716	NM_001166292.1	protein-coding	PTCH2	8643	NA	NA	NA	1	1
chr1	45297647	45297716	NM_003738.4	protein-coding	PTCH2	8643	NA	NA	NA	1	1
chr1	45297824	45298013	NM_003738.4	protein-coding	PTCH2	8643	NA	NA	NA	1	1
chr1	45297824	45298013	NM_001166292.1	protein-coding	PTCH2	8643	NA	NA	NA	1	1
chr1	45307519	45307711	NM_003738.4	protein-coding	PTCH2	8643	NA	NA	NA	1	1
chr1	45307519	45307711	NM_001166292.1	protein-coding	PTCH2	8643	NA	NA	NA	1	1
chr1	45308533	45308604	NM_001166292.1	protein-coding	PTCH2	8643	NA	NA	NA	1	1
[truncated: 76,491 more rows]
