# Supplementary material for: Achieving high-sensitivity for clinical applications using augmented exome sequencing
Source: Genome Med. 2015 Jul 16;7(1):71. doi: 10.1186/s13073-015-0197-4 (PMC4534066; doi:10.1186/s13073-015-0197-4)
Supplement: Additional file 9: — Common Target File representing regions common in ACE, SS, SSCR, NX, NG (that is, the intersection of platform specific target files), mapped to GRCh37. (XLSX 2666 kb) [file 13073_2015_197_MOESM9_ESM.xlsx]

## Sheet: xome.intersection.merged
Common Target File: Coordinates representing regions common in ACE, SS, SSCR, NX, NG (i.e. the intersection of platform specific target files), mapped to GRCh37
chromosome	start	stop
chr1	69481	69600
chr1	762095	762275
chr1	762280	762414
chr1	762420	762565
chr1	861301	861393
chr1	865582	865716
chr1	866418	866469
chr1	871151	871262
chr1	874419	874509
chr1	874654	874816
chr1	876523	876686
chr1	877519	877631
chr1	877806	877868
chr1	877938	878088
chr1	878173	878438
chr1	878632	878652
chr1	878657	878757
chr1	879125	879188
chr1	879287	879583
chr1	880158	880180
chr1	880987	881033
chr1	881611	881666
chr1	881866	881925
chr1	883578	883612
chr1	883953	883983
chr1	886604	886618
chr1	887470	887519
chr1	887791	887846
chr1	887928	887980
chr1	888605	888668
chr1	889239	889272
chr1	889383	889417
chr1	889422	889462
chr1	891351	891393
chr1	891533	891595
chr1	892335	892405
chr1	892478	892500
chr1	892590	892653
chr1	894308	894336
chr1	894339	894461
chr1	894594	894628
chr1	895997	896084
chr1	896672	896932
chr1	897008	897130
chr1	897205	897427
chr1	897734	897851
chr1	898106	898297
chr1	898488	898628
chr1	898716	898884
chr1	899299	899388
chr1	899486	899560
chr1	899736	899910
chr1	900342	900581
chr1	901878	901994
chr1	902083	902173
chr1	905656	905803
chr1	905900	905981
chr1	906065	906138
chr1	906258	906386
chr1	906456	906588
chr1	906703	906769
chr1	907454	907530
chr1	907667	907760
chr1	908240	908390
chr1	908565	908681
chr1	908879	909005
chr1	909258	909431
chr1	909695	909744
chr1	909821	909914
chr1	911555	911649
chr1	911878	912004
chr1	914260	915313
chr1	915488	915738
chr1	915742	916037
chr1	916516	916553
chr1	934350	934470
chr1	934474	934812
chr1	934905	934993
chr1	935071	935167
chr1	935245	935357
chr1	948893	948956
chr1	949363	949545
chr1	949548	949910
chr1	955540	955753
chr1	957586	957837
chr1	970656	970704
chr1	976044	976235
chr1	976559	976777
chr1	976857	977014
chr1	977356	977532
chr1	978618	978837
chr1	978917	979112
chr1	979202	979403
chr1	979488	979637
chr1	979713	979810
chr1	980563	980657
chr1	980738	980903
chr1	981112	981256
chr1	981343	981468
chr1	981539	981645
chr1	981776	982115
chr1	982199	982302
chr1	982710	982834
chr1	982952	983067
chr1	983155	983275
chr1	983391	983566
chr1	983567	983745
chr1	984246	984422
chr1	984615	984831
chr1	984945	985175
chr1	985282	985381
chr1	985612	985709
chr1	985806	985971
chr1	986105	986185
chr1	986638	986749
chr1	986832	987025
chr1	987107	987195
chr1	989133	989357
chr1	989827	989931
chr1	990220	990402
chr1	1017978	1018086
chr1	1018217	1018367
chr1	1019732	1019763
chr1	1019860	1019871
chr1	1021257	1021369
chr1	1022518	1022584
chr1	1022881	1022977
chr1	1025732	1025808
chr1	1026851	1026945
chr1	1102483	1102578
chr1	1103242	1103332
chr1	1104384	1104467
chr1	1114603	1114713
chr1	1115036	1115122
chr1	1115413	1115720
chr1	1115862	1115981
chr1	1116110	1116217
chr1	1117120	1117195
chr1	1117740	1117826
chr1	1118255	1118383
chr1	1119329	1119471
chr1	1120348	1120489
chr1	1131984	1132096
chr1	1132472	1132561
chr1	1132817	1133237
chr1	1138994	1139184
chr1	1139185	1139348
chr1	1139413	1139616
chr1	1139778	1139866
chr1	1140749	1140872
chr1	1141764	1141977
chr1	1146913	1147005
chr1	1147083	1147212
chr1	1147321	1147518
chr1	1148017	1148084
chr1	1148371	1148473
chr1	1149042	1149158
chr1	1149362	1149472
chr1	1149475	1149512
chr1	1152946	1153068
chr1	1153837	1154013
chr1	1154148	1154307
chr1	1158623	1158737
chr1	1159236	1159348
chr1	1163847	1164158
chr1	1167648	1167659
chr1	1167732	1167853
chr1	1167877	1168242
chr1	1168243	1168597
chr1	1168731	1168742
chr1	1177934	1178026
chr1	1178214	1178293
chr1	1178441	1178532
chr1	1178823	1178932
chr1	1179333	1179432
chr1	1179437	1179485
chr1	1179570	1179655
chr1	1179760	1179877
chr1	1181893	1182048
chr1	1190601	1190721
chr1	1190723	1190867
chr1	1191424	1191505
chr1	1192384	1192510
chr1	1192587	1192690
chr1	1198725	1198766
chr1	1203236	1203372
chr1	1219357	1219466
chr1	1220950	1221044
chr1	1221330	1221658
chr1	1222147	1222355
chr1	1222488	1222662
chr1	1222887	1222976
chr1	1223052	1223216
chr1	1223318	1223412
chr1	1225650	1225768
chr1	1225856	1225935
chr1	1226016	1226074
chr1	1226292	1226333
chr1	1226444	1226520
chr1	1226633	1227021
chr1	1227259	1227403
chr1	1228940	1229088
chr1	1229202	1229313
chr1	1229469	1229579
chr1	1229781	1230008
chr1	1230097	1230196
chr1	1230826	1230934
chr1	1231180	1231318
chr1	1231394	1231489
chr1	1231590	1231660
chr1	1231804	1232013
chr1	1233205	1233313
chr1	1233392	1233493
chr1	1233749	1233801
chr1	1233946	1234059
chr1	1234724	1234736
chr1	1235210	1235285
chr1	1235352	1235448
chr1	1235537	1235582
chr1	1235937	1236072
chr1	1237367	1237426
chr1	1238301	1238355
chr1	1238541	1238661
chr1	1239465	1239523
chr1	1243993	1244100
chr1	1244307	1244352
chr1	1244465	1244653
chr1	1244856	1244983
chr1	1245060	1245231
chr1	1246013	1246068
chr1	1246288	1246451
chr1	1246736	1246964
chr1	1247250	1247304
chr1	1247397	1247527
chr1	1247605	1247748
chr1	1247819	1247881
chr1	1247972	1248080
chr1	1248166	1248329
chr1	1248414	1248504
chr1	1248888	1248972
chr1	1249111	1249301
chr1	1249680	1249745
chr1	1250203	1250342
chr1	1250783	1250818
chr1	1250899	1250998
chr1	1254675	1254878
chr1	1255840	1255909
chr1	1256375	1256473
chr1	1259960	1260046
chr1	1262229	1262401
chr1	1262620	1263122
chr1	1266725	1266916
chr1	1267017	1267318
chr1	1267403	1268186
chr1	1268300	1268504
chr1	1268638	1268759
chr1	1268885	1269176
chr1	1269177	1269843
chr1	1271480	1271849
chr1	1273356	1273563
chr1	1273648	1273658
chr1	1273663	1273816
chr1	1273901	1274016
chr1	1274741	1274819
chr1	1274961	1275029
chr1	1275115	1275192
chr1	1275471	1275557
chr1	1275626	1275696
chr1	1275789	1275883
chr1	1277046	1277178
chr1	1277432	1277534
chr1	1277742	1277864
chr1	1278068	1278138
chr1	1284277	1284447
chr1	1288594	1288750
chr1	1288910	1289009
chr1	1289227	1289308
chr1	1289409	1289486
chr1	1289572	1289612
chr1	1289733	1289875
chr1	1290084	1290516
chr1	1290623	1290725
chr1	1290829	1291132
chr1	1292060	1292084
chr1	1293835	1293915
chr1	1309227	1309282
chr1	1309379	1309647
chr1	1309652	1309825
chr1	1310084	1310170
chr1	1322622	1322962
chr1	1323187	1323249
chr1	1323333	1323445
chr1	1325639	1325751
chr1	1325838	1325943
chr1	1326145	1326282
chr1	1326835	1327027
chr1	1328113	1328183
chr1	1328775	1328840
chr1	1330773	1330894
chr1	1333612	1333722
chr1	1333976	1334051
chr1	1334398	1334696
chr1	1334956	1335069
chr1	1335562	1335683
chr1	1335984	1336118
chr1	1337432	1337636
chr1	1341188	1341266
chr1	1342312	1342399
chr1	1342510	1342598
chr1	1354478	1354576
chr1	1354579	1354929
chr1	1356238	1356385
chr1	1361507	1361636
chr1	1361641	1361761
chr1	1362933	1363051
chr1	1363131	1363166
chr1	1371062	1371173
chr1	1372306	1372845
chr1	1374460	1374726
chr1	1374731	1375100
chr1	1385998	1386083
chr1	1387425	1387502
chr1	1387786	1387814
chr1	1389724	1389849
chr1	1390839	1390899
chr1	1391170	1391209
chr1	1391604	1391649
chr1	1394540	1394611
chr1	1396139	1396260
chr1	1397986	1398088
chr1	1403774	1403889
chr1	1403904	1404091
chr1	1412653	1412684
chr1	1412699	1412730
chr1	1414023	1414125
chr1	1414428	1414488
chr1	1416246	1416316
chr1	1417531	1417647
chr1	1417924	1417951
chr1	1420395	1420520
chr1	1421161	1421218
chr1	1421489	1421599
chr1	1421923	1421968
chr1	1423242	1423260
chr1	1423275	1423294
chr1	1424583	1424654
chr1	1425636	1425760
chr1	1425762	1425804
chr1	1425949	1426051
chr1	1430864	1431093
chr1	1451391	1451412
chr1	1452546	1452601
chr1	1452610	1452792
chr1	1453095	1453155
chr1	1454300	1454370
chr1	1455534	1455650
chr1	1455927	1455954
chr1	1455969	1455997
chr1	1458123	1458248
chr1	1458890	1458925
chr1	1458928	1458947
chr1	1459218	1459328
chr1	1459652	1459697
chr1	1460668	1460671
chr1	1461840	1461911
chr1	1463074	1463205
chr1	1464609	1464711
chr1	1469310	1469466
chr1	1470681	1470887
chr1	1470968	1471140
chr1	1475063	1475170
chr1	1477395	1477547
chr1	1479248	1479363
chr1	1480242	1480310
chr1	1480315	1480382
chr1	1500152	1500296
chr1	1509857	1509965
chr1	1550883	1551013
chr1	1551888	1551994
chr1	1558804	1559079
chr1	1559153	1559325
chr1	1560174	1560281
chr1	1560370	1560565
chr1	1560665	1560808
chr1	1560925	1561014
chr1	1562029	1562134
chr1	1562216	1562379
chr1	1562453	1562587
chr1	1562675	1562766
chr1	1563052	1563197
chr1	1563398	1563559
chr1	1563652	1563779
chr1	1563868	1564067
chr1	1564541	1564691
chr1	1564764	1564946
chr1	1565018	1565084
chr1	1565704	1565870
chr1	1565874	1565935
chr1	1567574	1567694
chr1	1567696	1567753
chr1	1571718	1571843
chr1	1572043	1572160
chr1	1572258	1572366
chr1	1572442	1572564
chr1	1572769	1572875
chr1	1573123	1573245
chr1	1573861	1573952
chr1	1575637	1575813
chr1	1576408	1576474
chr1	1577266	1577362
chr1	1597157	1597276
chr1	1597281	1597446
chr1	1599765	1599851
chr1	1599855	1599911
chr1	1601148	1601175
chr1	1601536	1601590
chr1	1602947	1603048
chr1	1606901	1606947
chr1	1606957	1607029
chr1	1607502	1607618
chr1	1607820	1608168
chr1	1632799	1632926
chr1	1633046	1633065
chr1	1633067	1633200
chr1	1634934	1635051
chr1	1635262	1635299
chr1	1635477	1635585
chr1	1635661	1635783
chr1	1635988	1636094
chr1	1636342	1636464
chr1	1638847	1639023
chr1	1639618	1639684
chr1	1640476	1640572
chr1	1650797	1650894
chr1	1654037	1654073
chr1	1663825	1663962
chr1	1666128	1666214
chr1	1666218	1666274
chr1	1669759	1669805
chr1	1669815	1669887
chr1	1670360	1670476
chr1	1670678	1671026
chr1	1684312	1684499
chr1	1685005	1685088
chr1	1685489	1685647
chr1	1685722	1685822
chr1	1686006	1686137
chr1	1686812	1686910
chr1	1687696	1687782
chr1	1687941	1688047
chr1	1688619	1688749
chr1	1693390	1693474
chr1	1696712	1696875
chr1	1718760	1718874
chr1	1720531	1720708
chr1	1721833	1721999
chr1	1724683	1724750
chr1	1735857	1735976
chr1	1737913	1737977
chr1	1747205	1747301
chr1	1749275	1749314
chr1	1756835	1756938
chr1	1846652	1846746
chr1	1847123	1847174
chr1	1847879	1848054
chr1	1848190	1848335
chr1	1848412	1848513
chr1	1848585	1848619
chr1	1849274	1849601
chr1	1849691	1849870
chr1	1850331	1850373
chr1	1850483	1850527
chr1	1886584	1886733
chr1	1886735	1886962
chr1	1886970	1887289
chr1	1888058	1888223
chr1	1890558	1890646
chr1	1891402	1891469
chr1	1895187	1895306
chr1	1896341	1896500
chr1	1897809	1897930
chr1	1900104	1900272
chr1	1902132	1902255
chr1	1903421	1903521
chr1	1904375	1904486
chr1	1905504	1905637
chr1	1916824	1916929
chr1	1918382	1918474
chr1	1919979	1920094
chr1	1920327	1920412
chr1	1922328	1922414
chr1	1956380	1956479
chr1	1956772	1956840
chr1	1956956	1957175
chr1	1959015	1959098
chr1	1959593	1959731
chr1	1960549	1960705
chr1	1960990	1961180
chr1	1961421	1961751
chr1	1982044	1982140
chr1	1986879	1987001
chr1	1987922	1988012
chr1	1990979	1991030
chr1	2066700	2066786
chr1	2075648	2075780
chr1	2077465	2077547
chr1	2080310	2080363
chr1	2082228	2082411
chr1	2087440	2087531
chr1	2100956	2101039
chr1	2103493	2103629
chr1	2103739	2103811
chr1	2105335	2105455
chr1	2106192	2106272
chr1	2106662	2106752
chr1	2116021	2116125
chr1	2116360	2116504
chr1	2116657	2116832
chr1	2121220	2121267
chr1	2124337	2124458
chr1	2125001	2125024
chr1	2125077	2125349
chr1	2125436	2125551
chr1	2160244	2161174
chr1	2234416	2234521
chr1	2234723	2234839
chr1	2235278	2235541
chr1	2235731	2235990
chr1	2237458	2237659
chr1	2238015	2238212
chr1	2238306	2238426
chr1	2252832	2253016
chr1	2255535	2255582
chr1	2267907	2267987
chr1	2268155	2268289
chr1	2288870	2289037
chr1	2290030	2290134
chr1	2303919	2303934
chr1	2303937	2304030
chr1	2305899	2305996
chr1	2316443	2316504
chr1	2317245	2317336
chr1	2318869	2318968
chr1	2319677	2319776
chr1	2321363	2321435
chr1	2322896	2322993
chr1	2327222	2327310
chr1	2328554	2328650
chr1	2330853	2330953
chr1	2332295	2332374
chr1	2333645	2333781
chr1	2334473	2334603
chr1	2334636	2334674
chr1	2337136	2337273
chr1	2337988	2338058
chr1	2338158	2338394
chr1	2339890	2340297
chr1	2341809	2341890
chr1	2343829	2343986
chr1	2408014	2408151
chr1	2409914	2410061
chr1	2411172	2411416
chr1	2411621	2411748
chr1	2415886	2416019
chr1	2418345	2418439
chr1	2418611	2418784
chr1	2419036	2419157
chr1	2420646	2420817
chr1	2421198	2421306
chr1	2422630	2422765
chr1	2426294	2426383
chr1	2426926	2427009
chr1	2428045	2428143
chr1	2428266	2428449
chr1	2428940	2429048
chr1	2429999	2430086
chr1	2430182	2430267
chr1	2430522	2430669
chr1	2431079	2431159
chr1	2433550	2433632
chr1	2433636	2433848
chr1	2435360	2436634
chr1	2440270	2440462
chr1	2441330	2441369
chr1	2441495	2441596
chr1	2442116	2442221
chr1	2442776	2442826
chr1	2443066	2443122
chr1	2444346	2444478
chr1	2445440	2445528
chr1	2445792	2445905
chr1	2447012	2447156
chr1	2449602	2449703
chr1	2449954	2450036
chr1	2450581	2450763
chr1	2451239	2451393
chr1	2451760	2451853
chr1	2452161	2452305
chr1	2452601	2452754
chr1	2453156	2453239
chr1	2457916	2458035
chr1	2461002	2461168
chr1	2461284	2461450
chr1	2488036	2488157
chr1	2489164	2489273
chr1	2489781	2489907
chr1	2491261	2491403
chr1	2492062	2492153
chr1	2493111	2493254
chr1	2494303	2494335
chr1	2494586	2494691
chr1	2518249	2518387
chr1	2518529	2518734
chr1	2519179	2519231
chr1	2519828	2519892
chr1	2519988	2520064
chr1	2520360	2520471
chr1	2520848	2520950
chr1	2522995	2523072
chr1	2523370	2523466
chr1	2524093	2524159
chr1	2524271	2524392
chr1	2525252	2525372
chr1	2525823	2525882
chr1	2526228	2526332
chr1	2526714	2526798
chr1	2527447	2527546
chr1	2527999	2528128
chr1	2529645	2529739
chr1	2530109	2530229
chr1	2535322	2535412
chr1	2535594	2535720
chr1	2536996	2537062
chr1	2537686	2537805
chr1	2538412	2538508
chr1	2540777	2540858
chr1	2541143	2541270
chr1	2542719	2542779
chr1	2543565	2543643
chr1	2560769	2560882
chr1	2560883	2560960
chr1	2938207	2938327
chr1	2938331	2938752
chr1	2938757	2939007
chr1	2939012	2939383
chr1	2980719	2980866
chr1	2983900	2984135
chr1	2985745	2985860
chr1	3102695	3102985
chr1	3102986	3103038
chr1	3160650	3160701
chr1	3301715	3301850
chr1	3313054	3313148
chr1	3319354	3319500
chr1	3321302	3321450
chr1	3322091	3322212
chr1	3327947	3328420
chr1	3328425	3329364
chr1	3331126	3331211
chr1	3334391	3334519
chr1	3335230	3335308
chr1	3342144	3342291
chr1	3342659	3342789
chr1	3347435	3347638
chr1	3348554	3348704
chr1	3350240	3350376
chr1	3379671	3380236
chr1	3382711	3382757
chr1	3383731	3383859
chr1	3385443	3385500
chr1	3385996	3386140
chr1	3389641	3389794
chr1	3389984	3390086
chr1	3391271	3391346
chr1	3392533	3392626
chr1	3394471	3394590
chr1	3394987	3395138
chr1	3396080	3396154
chr1	3396375	3396477
chr1	3397011	3397151
chr1	3407005	3407137
chr1	3407475	3407523
chr1	3409202	3409331
chr1	3410334	3410463
chr1	3410559	3410652
chr1	3410934	3411063
chr1	3411176	3411203
chr1	3411204	3411305
chr1	3412453	3412515
chr1	3412520	3412582
chr1	3413218	3413331
chr1	3413577	3413683
chr1	3413796	3413925
chr1	3414934	3415063
chr1	3415261	3415390
chr1	3415701	3415830
chr1	3416186	3416280
chr1	3416359	3416488
chr1	3417196	3417222
chr1	3417223	3417328
chr1	3417562	3417658
chr1	3417740	3417824
chr1	3417827	3417872
chr1	3418359	3418485
chr1	3421771	3421906
chr1	3421985	3422090
chr1	3422671	3422786
chr1	3424358	3424487
chr1	3425121	3425253
chr1	3425638	3425809
chr1	3426439	3426556
chr1	3427360	3427466
chr1	3428129	3428251
chr1	3428588	3428692
chr1	3431113	3431226
chr1	3431965	3432091
chr1	3440687	3440810
chr1	3477261	3477351
chr1	3496388	3496493
chr1	3511913	3512011
chr1	3519029	3519164
chr1	3527750	3527886
chr1	3541987	3542079
chr1	3542276	3542408
chr1	3544071	3544217
chr1	3544972	3545119
chr1	3547567	3547681
chr1	3548029	3548221
chr1	3548776	3548902
chr1	3551564	3551638
chr1	3551723	3551858
chr1	3552507	3552531
chr1	3552533	3552594
chr1	3553558	3553607
chr1	3555313	3555386
chr1	3563244	3563346
chr1	3563999	3564124
chr1	3566494	3566612
chr1	3598896	3598994
chr1	3599623	3599744
chr1	3607443	3607508
chr1	3624112	3624344
chr1	3638584	3638720
chr1	3639917	3640033
chr1	3643678	3643788
chr1	3644191	3644332
chr1	3644692	3644781
chr1	3645901	3646012
chr1	3646563	3646712
chr1	3647490	3647629
chr1	3648026	3648120
chr1	3649322	3649656
chr1	3649974	3650123
chr1	3659658	3659754
chr1	3662170	3662768
chr1	3669072	3669241
chr1	3669246	3669363
chr1	3670681	3670805
chr1	3672020	3672124
chr1	3673296	3673424
chr1	3677844	3677982
chr1	3679183	3679272
chr1	3679671	3680038
chr1	3680269	3680400
chr1	3683098	3683176
chr1	3683796	3683961
chr1	3686346	3686443
chr1	3687964	3688072
chr1	3691891	3692047
chr1	3692371	3692522
chr1	3697689	3697900
chr1	3698075	3698165
chr1	3699224	3699327
chr1	3700570	3700675
chr1	3701650	3701667
chr1	3701671	3701767
chr1	3703430	3703874
chr1	3712425	3712987
chr1	3731901	3732081
chr1	3732843	3732934
chr1	3739737	3739805
chr1	3739992	3740126
chr1	3742321	3742430
chr1	3742933	3743000
chr1	3743271	3743308
chr1	3745829	3745937
chr1	3746385	3746561
chr1	3747654	3747786
chr1	3750425	3750569
chr1	3751488	3751656
chr1	3753058	3753226
chr1	3753861	3754032
chr1	3754033	3754083
chr1	3755562	3755683
chr1	3756171	3756326
chr1	3761470	3761547
chr1	3761852	3761915
chr1	3764061	3764177
chr1	3765171	3765345
chr1	3768872	3768985
chr1	3774123	3774272
chr1	3775281	3775408
chr1	3782375	3782428
chr1	3782433	3782553
chr1	3784537	3784574
chr1	3784579	3784617
chr1	3786211	3786339
chr1	3789035	3789136
chr1	3800155	3800315
chr1	3806508	3806637
chr1	3807132	3807621
chr1	3809446	3809560
chr1	3816735	3816828
chr1	4715434	4715514
chr1	4771959	4772745
chr1	4829912	4830000
chr1	4832376	4832585
chr1	4834486	4834618
chr1	5923302	5923465
chr1	5923949	5924093
chr1	5924397	5924577
chr1	5925161	5925295
chr1	5926432	5926518
chr1	5927089	5927175
chr1	5927834	5927956
chr1	5933311	5933395
chr1	5934530	5934665
chr1	5934933	5935067
chr1	5935072	5935160
chr1	5937203	5937358
chr1	5940192	5940299
chr1	5947355	5947526
chr1	5950927	5951044
chr1	5951048	5951088
chr1	5964727	5964864
chr1	5965351	5965509
chr1	5965702	5965843
chr1	5967185	5967282
chr1	5969211	5969273
chr1	5987708	5987819
chr1	5993206	5993339
chr1	6007163	6007276
chr1	6008129	6008264
chr1	6012759	6012896
chr1	6021883	6022009
chr1	6027358	6027423
chr1	6029146	6029313
chr1	6038329	6038473
chr1	6046214	6046387
chr1	6100576	6100705
chr1	6101890	6101932
chr1	6132814	6132858
chr1	6133792	6133830
chr1	6142254	6142334
chr1	6145263	6145308
chr1	6147526	6147571
chr1	6149067	6149111
chr1	6150448	6150535
chr1	6154459	6154545
chr1	6155408	6155503
chr1	6155589	6155684
chr1	6156695	6156816
chr1	6157338	6157417
chr1	6158544	6158671
chr1	6159909	6160100
chr1	6161944	6162023
chr1	6162028	6162148
chr1	6165294	6165306
chr1	6165332	6165487
chr1	6166293	6166347
chr1	6166454	6166569
chr1	6166675	6166786
chr1	6169897	6170050
chr1	6170453	6170563
chr1	6171834	6171943
chr1	6172218	6172337
chr1	6172968	6173058
chr1	6181164	6181297
chr1	6181553	6181633
chr1	6184044	6184167
chr1	6184576	6184696
chr1	6185159	6185274
chr1	6185583	6185672
chr1	6185825	6185918
chr1	6186631	6186737
chr1	6186741	6186806
chr1	6188141	6188278
chr1	6188569	6188669
chr1	6188897	6189118
chr1	6190263	6190388
chr1	6191690	6191808
chr1	6194190	6194319
chr1	6194777	6194919
chr1	6195289	6195418
chr1	6196583	6196698
chr1	6196787	6196788
chr1	6196793	6196925
chr1	6202187	6202388
chr1	6202473	6202596
chr1	6203906	6203991
chr1	6204083	6204215
chr1	6206271	6206480
chr1	6206724	6206873
chr1	6208913	6209022
chr1	6209024	6209135
chr1	6209336	6209472
chr1	6211091	6211215
chr1	6212487	6212596
chr1	6215672	6215777
chr1	6228209	6228337
chr1	6240004	6240126
chr1	6246843	6246876
chr1	6253077	6253114
chr1	6257790	6257816
chr1	6259621	6259679
chr1	6266606	6266786
chr1	6267490	6267571
chr1	6268940	6269085
chr1	6269174	6269256
chr1	6269327	6269403
chr1	6269473	6269599
chr1	6269983	6270030
chr1	6270289	6270355
chr1	6270429	6270498
chr1	6270929	6270998
chr1	6271080	6271178
chr1	6271977	6272113
chr1	6272290	6272428
chr1	6272741	6272793
chr1	6273127	6273243
chr1	6278348	6278429
chr1	6279295	6279429
chr1	6285138	6285313
chr1	6291961	6292139
chr1	6293533	6293699
chr1	6294945	6295034
chr1	6304410	6304506
chr1	6304607	6304689
chr1	6305169	6305610
chr1	6309358	6309517
chr1	6309520	6309722
chr1	6309838	6310056
chr1	6310503	6310684
chr1	6311397	6311551
chr1	6313799	6314207
chr1	6314609	6314919
chr1	6324547	6324667
chr1	6324668	6324755
chr1	6341205	6341346
chr1	6354923	6354979
chr1	6354984	6355040
chr1	6378551	6378572
chr1	6378577	6378638
chr1	6387373	6387473
chr1	6393536	6393579
chr1	6393584	6393628
chr1	6399564	6399649
chr1	6409810	6409926
chr1	6418885	6418979
chr1	6420629	6420764
chr1	6445553	6445637
chr1	6445641	6445759
chr1	6453316	6453507
chr1	6478993	6479213
chr1	6479300	6479400
chr1	6479684	6479762
chr1	6479835	6479858
chr1	6484979	6485029
chr1	6485066	6485309
chr1	6488285	6488397
chr1	6488411	6488479
chr1	6500313	6500421
chr1	6500434	6500500
chr1	6500685	6500868
chr1	6500993	6501125
chr1	6504540	6504618
chr1	6504675	6504742
chr1	6508700	6508829
chr1	6508885	6509056
chr1	6511662	6511808
chr1	6511892	6511989
chr1	6512003	6512130
chr1	6517301	6517323
chr1	6517420	6517422
chr1	6520058	6520218
chr1	6521220	6521323
chr1	6521475	6521808
chr1	6522053	6522101
chr1	6522106	6522226
chr1	6522688	6522726
chr1	6522922	6523030
chr1	6523124	6523150
chr1	6524407	6524513
chr1	6524611	6524765
chr1	6525147	6525282
chr1	6525499	6525620
chr1	6526128	6526151
chr1	6527427	6527478
chr1	6527517	6527547
chr1	6527563	6527632
chr1	6527884	6528646
chr1	6529394	6529510
chr1	6529603	6529710
chr1	6530295	6530415
chr1	6530565	6530627
chr1	6530631	6530703
chr1	6530794	6530944
chr1	6531049	6531160
chr1	6531547	6531697
chr1	6531817	6531868
chr1	6532586	6532682
chr1	6533045	6533234
chr1	6533310	6533494
chr1	6534097	6534224
chr1	6534510	6534647
chr1	6535106	6535198
chr1	6535521	6535582
chr1	6535990	6536096
chr1	6537588	6537718
chr1	6556552	6556629
chr1	6579504	6579622
chr1	6585890	6586063
chr1	6586762	6586889
chr1	6589061	6589231
chr1	6592027	6592139
chr1	6592539	6592806
chr1	6593339	6593437
chr1	6593439	6593501
chr1	6601889	6601987
chr1	6604915	6604982
chr1	6605104	6605240
chr1	6609648	6609758
chr1	6610464	6610584
chr1	6610587	6610675
chr1	6614166	6614424
chr1	6614429	6614581
chr1	6615466	6615624
chr1	6630968	6631210
chr1	6634690	6635443
chr1	6636474	6636648
chr1	6637009	6637130
chr1	6638712	6638858
chr1	6638859	6639626
chr1	6640714	6641052
chr1	6641056	6641359
chr1	6642117	6642233
chr1	6642237	6642359
chr1	6645978	6646090
chr1	6646757	6646847
chr1	6647264	6647351
chr1	6647537	6647681
chr1	6648119	6648185
chr1	6648188	6648256
chr1	6648337	6648438
chr1	6648815	6648904
chr1	6648975	6649242
chr1	6653464	6653718
chr1	6655544	6655578
chr1	6659106	6659492
chr1	6661857	6662895
chr1	6674071	6674165
chr1	6676816	6676845
chr1	6676849	6676918
chr1	6679894	6680168
chr1	6680172	6680397
chr1	6681470	6681670
chr1	6685251	6685292
chr1	6685297	6685352
chr1	6688585	6688751
chr1	6690347	6690357
chr1	6690362	6690413
chr1	6692429	6692489
chr1	6692494	6692555
chr1	6694079	6694200
chr1	6695660	6695760
chr1	6696176	6696306
chr1	6697305	6697400
chr1	6697506	6697564
chr1	6698354	6698424
chr1	6699961	6700117
chr1	6704617	6704723
chr1	6705100	6705186
chr1	6705863	6705983
chr1	6705985	6706038
chr1	6711588	6711662
chr1	6712888	6713011
chr1	6713970	6714098
chr1	6727768	6727778
chr1	6727779	6727870
chr1	6738453	6738527
chr1	6740967	6741012
chr1	6741013	6741097
chr1	6761788	6761924
chr1	6885151	6885270
chr1	7151363	7151431
chr1	7309550	7309686
chr1	7527889	7527961
chr1	7700459	7700613
chr1	7721785	7721898
chr1	7723412	7723698
chr1	7723702	7725258
chr1	7730970	7731097
chr1	7737658	7737793
chr1	7792507	7792625
chr1	7796403	7796549
chr1	7796990	7797069
chr1	7797341	7797630
chr1	7798018	7798542
chr1	7804894	7805033
chr1	7805904	7806151
chr1	7807769	7807841
chr1	7811258	7811414
chr1	7812518	7812593
chr1	7815697	7815728
chr1	7826518	7826606
chr1	7826699	7826772
chr1	7831342	7831445
chr1	7833501	7833571
chr1	7837219	7837300
chr1	7837301	7837378
chr1	7838177	7838229
chr1	7839685	7839766
chr1	7844949	7845065
chr1	7845500	7845632
chr1	7846780	7846896
chr1	7848122	7848242
chr1	7848245	7848306
chr1	7854019	7854068
chr1	7858584	7858733
chr1	7861172	7861251
chr1	7863106	7863213
chr1	7863751	7863908
chr1	7868952	7869048
chr1	7869952	7870054
chr1	7870059	7870081
chr1	7870497	7870627
chr1	7879344	7879480
chr1	7880174	7880299
chr1	7880530	7880700
chr1	7886539	7886760
chr1	7887177	7887875
chr1	7889896	7889970
chr1	7890058	7890221
chr1	7895854	7896005
chr1	7897058	7897209
chr1	7902731	7902873
chr1	7903932	7904054
chr1	7907787	7907942
chr1	7909699	7909743
chr1	7910871	7910982
chr1	7912968	7912983
chr1	7913366	7913548
chr1	7980836	7980983
chr1	7993221	7993356
chr1	7995072	7995115
chr1	7995117	7995203
chr1	7997749	7997816
chr1	7998252	7998390
chr1	7998780	7998888
chr1	7999954	8000104
chr1	8022851	8022935
chr1	8025391	8025485
chr1	8029404	8029464
chr1	8030967	8031023
chr1	8037711	8037732
chr1	8044953	8045076
chr1	8073259	8074415
chr1	8075367	8075444
chr1	8075554	8075736
chr1	8384389	8384406
chr1	8384411	8384576
chr1	8384581	8384770
chr1	8385357	8385450
chr1	8385877	8386054
chr1	8390268	8390996
chr1	8395496	8395616
chr1	8397875	8398026
chr1	8399592	8399758
chr1	8403806	8404067
chr1	8415079	8415180
chr1	8415478	8415659
chr1	8416159	8416270
chr1	8416273	8416306
chr1	8418280	8418976
chr1	8419877	8420046
chr1	8420171	8420502
chr1	8420556	8421550
chr1	8421822	8421936
chr1	8422742	8422867
chr1	8424137	8424315
chr1	8424805	8424898
chr1	8425871	8426034
chr1	8482786	8482867
chr1	8525984	8526083
chr1	8555122	8555152
chr1	8555154	8555222
chr1	8557464	8557589
chr1	8568685	8568734
chr1	8601272	8601377
chr1	8616533	8616629
chr1	8617486	8617582
chr1	8674619	8674729
chr1	8716031	8716110
chr1	8716209	8716329
chr1	8921410	8921488
chr1	8922945	8922952
chr1	8922957	8923004
chr1	8923293	8923374
chr1	8923949	8924092
chr1	8925343	8925485
chr1	8926337	8926433
chr1	8926509	8926560
chr1	8927175	8927280
chr1	8927283	8927309
chr1	8928046	8928058
chr1	8928063	8928116
chr1	8930510	8930517
chr1	8930522	8930569
chr1	8932019	8932045
chr1	8934940	8934976
chr1	9005921	9006017
chr1	9009321	9009501
chr1	9017195	9017344
chr1	9018968	9019061
chr1	9022645	9022715
chr1	9027717	9027875
chr1	9030925	9031040
chr1	9034680	9034821
chr1	9063401	9063573
chr1	9064810	9064921
chr1	9067368	9067444
chr1	9070201	9070303
chr1	9073588	9073694
chr1	9074739	9074889
chr1	9075175	9075281
chr1	9078312	9078434
chr1	9079267	9079392
chr1	9083008	9083137
chr1	9085034	9085133
chr1	9086353	9086404
chr1	9097630	9097848
chr1	9097955	9098069
chr1	9098489	9098565
chr1	9098886	9098988
chr1	9099614	9099721
chr1	9099858	9100046
chr1	9100122	9100228
chr1	9101676	9101996
chr1	9107668	9107793
chr1	9117506	9117667
chr1	9118217	9118309
chr1	9129562	9129663
chr1	9164475	9164627
chr1	9165593	9165739
chr1	9171334	9171514
chr1	9188703	9189229
chr1	9211726	9211836
chr1	9304983	9305620
chr1	9307024	9307142
chr1	9322117	9322367
chr1	9323567	9323715
chr1	9323720	9324142
chr1	9324145	9324913
chr1	9325024	9325144
chr1	9415959	9416644
chr1	9427506	9427640
chr1	9599774	9599806
chr1	9613775	9613863
chr1	9627342	9627419
chr1	9630387	9630416
chr1	9633403	9633414
chr1	9633419	9633470
chr1	9640011	9640090
chr1	9640196	9640292
chr1	9642356	9642417
chr1	9642426	9642577
chr1	9648976	9649087
chr1	9655947	9656055
chr1	9656916	9657081
chr1	9658506	9658653
chr1	9661162	9661492
chr1	9662136	9662330
chr1	9667614	9667847
chr1	9670563	9670628
chr1	9670633	9670811
chr1	9671810	9671948
chr1	9673043	9673134
chr1	9713814	9713989
chr1	9714255	9714499
chr1	9770481	9770654
chr1	9775613	9775827
chr1	9775906	9776136
chr1	9776542	9776677
chr1	9777016	9777166
chr1	9777595	9777684
chr1	9778763	9778970
chr1	9779978	9780075
chr1	9780169	9780266
chr1	9780668	9780719
chr1	9780799	9780959
chr1	9781184	9781306
chr1	9781501	9781637
chr1	9781818	9781918
chr1	9782032	9782211
chr1	9782301	9782306
chr1	9782311	9782414
chr1	9782585	9782622
chr1	9782627	9782664
chr1	9783182	9783247
chr1	9783248	9783350
chr1	9784026	9784105
chr1	9784110	9784150
chr1	9784333	9784403
chr1	9784408	9784479
chr1	9784950	9784994
chr1	9786966	9786992
chr1	9786997	9787117
chr1	9787205	9787303
chr1	9790616	9790763
chr1	9791263	9791448
chr1	9791840	9791954
chr1	9793458	9793585
chr1	9794045	9794200
chr1	9795005	9795232
chr1	9795524	9795641
chr1	9795958	9796100
chr1	9797555	9797612
chr1	9801176	9801314
chr1	9803941	9804063
chr1	9804452	9804664
chr1	9809537	9809704
chr1	9809821	9809825
chr1	9809829	9809971
chr1	9811564	9811739
chr1	9815171	9815354
chr1	9816538	9816568
chr1	9833329	9833452
chr1	9883700	9883707
chr1	9910725	9910834
chr1	9931244	9931335
chr1	9932026	9932146
chr1	9990391	9990515
chr1	9991948	9992030
chr1	9992860	9992956
chr1	9994819	9994918
chr1	9995549	9995667
chr1	9996576	9996685
chr1	10032075	10032085
chr1	10032099	10032246
chr1	10035698	10035833
chr1	10041116	10041228
chr1	10042416	10042537
chr1	10042708	10042798
chr1	10057286	10057389
chr1	10067629	10067757
chr1	10068230	10068332
chr1	10075839	10075964
chr1	10093680	10093752
chr1	10132123	10132272
chr1	10155518	10155654
chr1	10161165	10161253
chr1	10163005	10163150
chr1	10165573	10165802
chr1	10166254	10166583
chr1	10177516	10177645
chr1	10179570	10179666
chr1	10182033	10182134
chr1	10186851	10186935
chr1	10189449	10189506
chr1	10190581	10190674
chr1	10190772	10190871
chr1	10192433	10192540
chr1	10195094	10195244
chr1	10197124	10197263
chr1	10204997	10205097
chr1	10207020	10207122
chr1	10207125	10207148
chr1	10209241	10209340
chr1	10211397	10211619
chr1	10218414	10218540
chr1	10228193	10228301
chr1	10228303	10228328
chr1	10231195	10231345
chr1	10238701	10238836
chr1	10239473	10239504
chr1	10239509	10239620
chr1	10239952	10240043
chr1	10292338	10292492
chr1	10316304	10316381
chr1	10318550	10318729
chr1	10321962	10321976
chr1	10321977	10322028
chr1	10327450	10327616
chr1	10328209	10328321
chr1	10331559	10331633
chr1	10332298	10332364
chr1	10335485	10335561
chr1	10336378	10336457
chr1	10338043	10338186
chr1	10342457	10342591
chr1	10351139	10351219
chr1	10352104	10352180
chr1	10355143	10355223
chr1	10355717	10355748
chr1	10355751	10355824
chr1	10356639	10356723
chr1	10356954	10357135
chr1	10357231	10357304
chr1	10363262	10363597
chr1	10363601	10364447
chr1	10364452	10364742
chr1	10380100	10380194
chr1	10381766	10381915
chr1	10383941	10384120
chr1	10384815	10384953
chr1	10386200	10386417
chr1	10394577	10394684
chr1	10396714	10396800
chr1	10397131	10397261
chr1	10397428	10397591
chr1	10399826	10399917
chr1	10402107	10402226
chr1	10403289	10403345
chr1	10405902	10406011
chr1	10407818	10407885
chr1	10408706	10408777
chr1	10412688	10412794
chr1	10420986	10421086
chr1	10421773	10421883
chr1	10423340	10423402
chr1	10425157	10425247
chr1	10425252	10425303
chr1	10425466	10425702
chr1	10428524	10428596
chr1	10431198	10431257
chr1	10431258	10431320
chr1	10434373	10434515
chr1	10434911	10435058
chr1	10435312	10435391
chr1	10436602	10436708
chr1	10438370	10438528
chr1	10459084	10459135
chr1	10459140	10459182
chr1	10459685	10459761
chr1	10460541	10460629
chr1	10463127	10463193
chr1	10464234	10464336
chr1	10468127	10468197
chr1	10471564	10471609
chr1	10473157	10473308
chr1	10477134	10477174
chr1	10477456	10477566
chr1	10478893	10478982
chr1	10479473	10479512
chr1	10479517	10479596
chr1	10479686	10479767
chr1	10490356	10490476
chr1	10490481	10490625
chr1	10493898	10494022
chr1	10494713	10494747
chr1	10500403	10500416
chr1	10500419	10500470
chr1	10502339	10502541
chr1	10510089	10510343
chr1	10521530	10521711
chr1	10523114	10523237
chr1	10523521	10523677
chr1	10527262	10527389
chr1	10529233	10529395
chr1	10532379	10532552
chr1	10535002	10535059
chr1	10555330	10555378
chr1	10596269	10596354
chr1	10659294	10659416
chr1	10678388	10678474
chr1	10683084	10683178
chr1	10684396	10684494
chr1	10687328	10687420
chr1	10689587	10689816
chr1	10689863	10689993
chr1	10699065	10699156
chr1	10699327	10700108
chr1	10702923	10703057
chr1	10703248	10703368
chr1	10704974	10705145
chr1	10706194	10706383
chr1	10707866	10708196
chr1	10709126	10709249
chr1	10709339	10709464
chr1	10710748	10710812
chr1	10710997	10711112
chr1	10713433	10714045
chr1	10714046	10714275
chr1	10714490	10714648
chr1	10715705	10715870
chr1	10716702	10716793
chr1	10718564	10718633
chr1	10719758	10719875
chr1	10719879	10720593
chr1	10725139	10725598
chr1	10753930	10753969
chr1	11007708	11008901
chr1	11009718	11009871
chr1	11014075	11014171
chr1	11015098	11015243
chr1	11017663	11017810
chr1	11018770	11018809
chr1	11024212	11024258
chr1	11073772	11073911
chr1	11073948	11074022
chr1	11076993	11077064
chr1	11078805	11078930
chr1	11080485	11080590
chr1	11080592	11080656
chr1	11082182	11082298
chr1	11082312	11082643
chr1	11083284	11083378
chr1	11086958	11087403
chr1	11087407	11087705
chr1	11090232	11090307
chr1	11090804	11090919
chr1	11094884	11094963
chr1	11097749	11097848
chr1	11097850	11097868
chr1	11102931	11103079
chr1	11103395	11103541
chr1	11104901	11105010
chr1	11105464	11105596
chr1	11106612	11106760
chr1	11106947	11107176
chr1	11107259	11107266
chr1	11107284	11107285
chr1	11114926	11114942
chr1	11115018	11115141
chr1	11115837	11115983
chr1	11116067	11116151
chr1	11116660	11116774
chr1	11116779	11116814
chr1	11118856	11118946
chr1	11119281	11119402
chr1	11126687	11126805
chr1	11128064	11128141
chr1	11128701	11128763
chr1	11129618	11129787
chr1	11130956	11131030
chr1	11132143	11132228
chr1	11133990	11134065
chr1	11134287	11134383
chr1	11136898	11137005
chr1	11137421	11137500
chr1	11137657	11137708
chr1	11139779	11139879
chr1	11140820	11140969
chr1	11141138	11141295
chr1	11142744	11142798
chr1	11142799	11142919
chr1	11147504	11147648
chr1	11147856	11147967
chr1	11148179	11148255
chr1	11150610	11150665
chr1	11150667	11150725
chr1	11151070	11151199
chr1	11151549	11151654
chr1	11155836	11155938
chr1	11158076	11158213
chr1	11159777	11159926
chr1	11167138	11167249
chr1	11167445	11167557
chr1	11168237	11168343
chr1	11169346	11169427
chr1	11169705	11169786
chr1	11172908	11172974
chr1	11174399	11174510
chr1	11174869	11174944
chr1	11175452	11175525
chr1	11177060	11177143
chr1	11181315	11181425
chr1	11182057	11182183
chr1	11184554	11184679
chr1	11186715	11186853
chr1	11187066	11187199
chr1	11187680	11187838
chr1	11188078	11188183
chr1	11188516	11188609
chr1	11188917	11189008
chr1	11189794	11189862
chr1	11189867	11189895
chr1	11193152	11193254
chr1	11194418	11194523
chr1	11199409	11199492
chr1	11199589	11199715
chr1	11204704	11204812
chr1	11205024	11205102
chr1	11206732	11206838
chr1	11210190	11210283
chr1	11217234	11217348
chr1	11227498	11227574
chr1	11249622	11250012
chr1	11252326	11252427
chr1	11253636	11253788
chr1	11254538	11254716
chr1	11254910	11255056
chr1	11259314	11259460
chr1	11259597	11259727
chr1	11264617	11264731
chr1	11269368	11269419
chr1	11269424	11269515
chr1	11270870	11270963
chr1	11272368	11272500
chr1	11272852	11272965
chr1	11273491	11273623
chr1	11276204	11276291
chr1	11288750	11288975
chr1	11290981	11291111
chr1	11291356	11291491
chr1	11292492	11292566
chr1	11293454	11293544
chr1	11294217	11294322
chr1	11297903	11298023
chr1	11298024	11298105
chr1	11298519	11298674
chr1	11300359	11300438
chr1	11300440	11300604
chr1	11301631	11301738
chr1	11303221	11303357
chr1	11307718	11307790
chr1	11307875	11308151
chr1	11313919	11314030
chr1	11316091	11316249
chr1	11317015	11317222
chr1	11318541	11318650
chr1	11319305	11319480
chr1	11333520	11333529
chr1	11333615	11334117
chr1	11345700	11346244
chr1	11561046	11562114
chr1	11562755	11562954
chr1	11574446	11574567
chr1	11575425	11575560
chr1	11576057	11576182
chr1	11577519	11577659
chr1	11579418	11579560
chr1	11579775	11579910
chr1	11580745	11580905
chr1	11585232	11585343
chr1	11586707	11586863
chr1	11589612	11589743
chr1	11589843	11590016
chr1	11590963	11591069
chr1	11591621	11591766
chr1	11594437	11594597
chr1	11595067	11595179
chr1	11595534	11595680
chr1	11596434	11596599
chr1	11596601	11596801
chr1	11708695	11708885
chr1	11709143	11709282
chr1	11709835	11709931
chr1	11710001	11710110
chr1	11710522	11710859
chr1	11714375	11714431
chr1	11715862	11715939
chr1	11716029	11716157
chr1	11718323	11718421
chr1	11718589	11718685
chr1	11718792	11718920
chr1	11721192	11721394
chr1	11728712	11728793
chr1	11728883	11729001
chr1	11731322	11731449
chr1	11731984	11732080
chr1	11733334	11733469
chr1	11733671	11733784
chr1	11733787	11733967
chr1	11734787	11734873
chr1	11735138	11735231
chr1	11735714	11735788
chr1	11736102	11736103
chr1	11736108	11736197
chr1	11736904	11737005
chr1	11737599	11737671
chr1	11740409	11740528
chr1	11740618	11740658
chr1	11766305	11766410
chr1	11766495	11766756
chr1	11769331	11769444
chr1	11769449	11769522
chr1	11771907	11771962
chr1	11771967	11772022
chr1	11772396	11772486
chr1	11775175	11775265
chr1	11779640	11779714
chr1	11779718	11779784
chr1	11796233	11796292
chr1	11805859	11805894
chr1	11806183	11806280
chr1	11807496	11807601
chr1	11808471	11808633
chr1	11810133	11810194
chr1	11810196	11810311
chr1	11847416	11847536
chr1	11847539	11847617
chr1	11847930	11848136
chr1	11848138	11848390
chr1	11848394	11848500
chr1	11848669	11848857
chr1	11849299	11849418
chr1	11849423	11849541
chr1	11850723	11850741
chr1	11850749	11850935
chr1	11851263	11851383
chr1	11852334	11852436
chr1	11853963	11854146
chr1	11854414	11854567
chr1	11854785	11854913
chr1	11855159	11855405
chr1	11856262	11856425
chr1	11860268	11860379
chr1	11861224	11861456
chr1	11862937	11863186
chr1	11866260	11866406
chr1	11867187	11867247
chr1	11875902	11875968
chr1	11876671	11876737
chr1	11879544	11879611
chr1	11882756	11882858
chr1	11883782	11883890
chr1	11884542	11884610
chr1	11886212	11886281
chr1	11887145	11887257
chr1	11888162	11888273
chr1	11888514	11888643
chr1	11889252	11889358
chr1	11893571	11893677
chr1	11893933	11894087
chr1	11894308	11894452
chr1	11894540	11894647
chr1	11896054	11896210
chr1	11897055	11897213
chr1	11897399	11897456
chr1	11897460	11897556
chr1	11898409	11898499
chr1	11898591	11898717
chr1	11900199	11900282
chr1	11906004	11906071
chr1	11907169	11907392
chr1	11907395	11907496
chr1	11907618	11907774
chr1	11917617	11917728
chr1	11918270	11918526
chr1	11918758	11918848
chr1	11980356	11980389
chr1	11982722	11983334
chr1	11983340	11983546
chr1	11985261	11985299
chr1	11985313	11985496
chr1	11985508	11985897
chr1	11986014	11986135
chr1	11986186	11986325
chr1	11994807	11994912
chr1	12008032	12008124
chr1	12009847	12009963
chr1	12010413	12010567
chr1	12012679	12012792
chr1	12014886	12014950
chr1	12016985	12017071
chr1	12017898	12018000
chr1	12018593	12018704
chr1	12020702	12020824
chr1	12023588	12023693
chr1	12024231	12024341
chr1	12024700	12024815
chr1	12025536	12025650
chr1	12026307	12026373
chr1	12027043	12027148
chr1	12030726	12030866
chr1	12032928	12033054
chr1	12034709	12034902
chr1	12049221	12049360
chr1	12052611	12052747
chr1	12056212	12056344
chr1	12057371	12057478
chr1	12058826	12058935
chr1	12059044	12059146
chr1	12061469	12061611
chr1	12061825	12061893
chr1	12062038	12062160
chr1	12064048	12064175
chr1	12064565	12064670
chr1	12064881	12064971
chr1	12064974	12064984
chr1	12065767	12065921
chr1	12066594	12066750
chr1	12067156	12067306
chr1	12069649	12069783
chr1	12071552	12071669
chr1	12073345	12073525
chr1	12081759	12081879
chr1	12081881	12081897
chr1	12082161	12082499
chr1	12082889	12082974
chr1	12089089	12089198
chr1	12089279	12089338
chr1	12089821	12089897
chr1	12089898	12089951
chr1	12090084	12090169
chr1	12091322	12091457
chr1	12091778	12091874
chr1	12123628	12123718
chr1	12144520	12144608
chr1	12157157	12157253
chr1	12157258	12157274
chr1	12164463	12164588
chr1	12169622	12169713
chr1	12170135	12170261
chr1	12171954	12172050
chr1	12172051	12172071
chr1	12175638	12175786
chr1	12183340	12183430
chr1	12183771	12183884
chr1	12185994	12186109
chr1	12186239	12186292
chr1	12195644	12195670
chr1	12198306	12198426
chr1	12198431	12198493
chr1	12202343	12202585
chr1	12227059	12227226
chr1	12248852	12248944
chr1	12251013	12251120
chr1	12251830	12251919
chr1	12252487	12252566
chr1	12252944	12253155
chr1	12254011	12254089
chr1	12254640	12254675
chr1	12262023	12262170
chr1	12266796	12267032
chr1	12294289	12294420
chr1	12302569	12302647
chr1	12304312	12304493
chr1	12304593	12304674
chr1	12309281	12309396
chr1	12313778	12313883
chr1	12316422	12316560
chr1	12317043	12317144
chr1	12318019	12318160
chr1	12320749	12320851
chr1	12321061	12321206
chr1	12321957	12322115
chr1	12326937	12327068
chr1	12327901	12327971
chr1	12328762	12328933
chr1	12331050	12331181
chr1	12333059	12333192
chr1	12335881	12335986
chr1	12335990	12336495
chr1	12336500	12336751
chr1	12336753	12337516
chr1	12337519	12338095
chr1	12339555	12339707
chr1	12342761	12342869
chr1	12342872	12343380
chr1	12343384	12343552
chr1	12343554	12343719
chr1	12343720	12343793
chr1	12348279	12348370
chr1	12351054	12351181
chr1	12353580	12353729
chr1	12359258	12359395
chr1	12364591	12364785
chr1	12368532	12368653
chr1	12371547	12371682
chr1	12371869	12371982
chr1	12374171	12374342
chr1	12378170	12378394
chr1	12379558	12379687
chr1	12381865	12382021
chr1	12382592	12382803
chr1	12383762	12383837
chr1	12387704	12387909
chr1	12389885	12389975
chr1	12393282	12393423
chr1	12395761	12395884
chr1	12398287	12398362
chr1	12401844	12401942
chr1	12402955	12403095
chr1	12405448	12405566
chr1	12406661	12406709
chr1	12408879	12409030
chr1	12409268	12409431
chr1	12414060	12414278
chr1	12415955	12416147
chr1	12416454	12416516
chr1	12416519	12416581
chr1	12418514	12418657
chr1	12422776	12422906
chr1	12423127	12423294
chr1	12428522	12428646
chr1	12429521	12429727
chr1	12433804	12433913
chr1	12438481	12438580
chr1	12438585	12438645
chr1	12439541	12439650
chr1	12443034	12443214
chr1	12445318	12445432
chr1	12446243	12446393
chr1	12460237	12460387
chr1	12461660	12461757
chr1	12463898	12464026
chr1	12475139	12475274
chr1	12476712	12476880
chr1	12516053	12516162
chr1	12520255	12520399
chr1	12557553	12557685
chr1	12566906	12567112
chr1	12568946	12569063
chr1	12628328	12628453
chr1	12632755	12632836
chr1	12632840	12632881
chr1	12638745	12638962
chr1	12639320	12639435
chr1	12640550	12640694
chr1	12677203	12677375
chr1	12704604	12704733
chr1	12711141	12711299
chr1	12721801	12721865
chr1	12725971	12726123
chr1	12726124	12726379
chr1	12726383	12726731
chr1	12776301	12776347
chr1	12779476	12779628
chr1	12780884	12780948
chr1	12785188	12785975
chr1	12806333	12806489
chr1	12815649	12815750
chr1	12819242	12819420
chr1	12820702	12820836
chr1	12835113	12835242
chr1	12835697	12835864
chr1	12836011	12836191
chr1	12836195	12836261
chr1	12837153	12837332
chr1	12837531	12837752
chr1	12854457	12854580
chr1	12884809	12884900
chr1	12888509	12888624
chr1	12919005	12919120
chr1	12919801	12919916
chr1	12919928	12920046
chr1	12921075	12921169
chr1	13182991	13183131
chr1	13183145	13183238
chr1	13183392	13183561
chr1	13183600	13183766
chr1	13183796	13183906
chr1	13910284	13910404
chr1	13910406	13910595
chr1	13912031	13912134
chr1	13933684	13933801
chr1	13936881	13937011
chr1	13940181	13940220
chr1	13940794	13940906
chr1	13942399	13942462
chr1	14042050	14042109
chr1	14057494	14057530
chr1	14057533	14057612
chr1	14059273	14059377
chr1	14068499	14068646
chr1	14075869	14075982
chr1	14099602	14099683
chr1	14104912	14104963
chr1	14104966	14105087
chr1	14105117	14106578
chr1	14106582	14106750
chr1	14106753	14107466
chr1	14107514	14108108
chr1	14108110	14109299
chr1	14109303	14109326
chr1	14113009	14113115
chr1	14142921	14143065
chr1	14149653	14149736
chr1	14925441	14925719
chr1	15287179	15287325
chr1	15361244	15361366
chr1	15370484	15370634
chr1	15382586	15382751
chr1	15386667	15386798
chr1	15390067	15390118
chr1	15392125	15392249
chr1	15420731	15420881
chr1	15421310	15421429
chr1	15428038	15428270
chr1	15429857	15429956
chr1	15430518	15430685
chr1	15439037	15439099
chr1	15440926	15440966
chr1	15541543	15541883
chr1	15545821	15546200
chr1	15578277	15578373
[truncated: 111,155 more rows]
