# Supplementary material for: Achieving high-sensitivity for clinical applications using augmented exome sequencing
Source: Genome Med. 2015 Jul 16;7(1):71. doi: 10.1186/s13073-015-0197-4 (PMC4534066; doi:10.1186/s13073-015-0197-4)
Supplement: Additional file 10: — Union Target File representing regions aggregated across ACE, SS, SSCR, NX, NG (that is, the union of platform specific target files) that contain loci associated with moderate and high-impact variants, mapped to GRCh37. (XLSX 181 kb) [file 13073_2015_197_MOESM10_ESM.xlsx]

## Sheet: UNIONxSNPEFF
Union Target File: Coordinates representing regions combined across ACE, SS, SSCR, NX, NG (i.e. the union of platform specific target files) that contain putative high-impact or moderate-impact loci, mapped to GRCh37
chromosome	start	stop
chr1	883898	883900
chr1	888658	888660
chr1	914851	914853
chr1	914875	914877
chr1	916548	916550
chr1	949607	949609
chr1	1551926	1551928
chr1	1558791	1558793
chr1	1859130	1859132
chr1	1888192	1888194
chr1	2340072	2340074
chr1	2433893	2433895
chr1	2433899	2433901
chr1	2938923	2938925
chr1	3328357	3328359
chr1	3328658	3328660
chr1	3389726	3389728
chr1	3496478	3496480
chr1	3548831	3548833
chr1	3669171	3669173
chr1	3669204	3669206
chr1	3679774	3679776
chr1	3753135	3753137
chr1	3759783	3759785
chr1	4772716	4772718
chr1	5935161	5935163
chr1	6111720	6111722
chr1	6111756	6111758
chr1	6157433	6157435
chr1	6184091	6184093
chr1	6273205	6273207
chr1	6278413	6278415
chr1	6279369	6279371
chr1	6614414	6614416
chr1	6614534	6614536
chr1	6635230	6635232
chr1	6641347	6641349
chr1	6693096	6693098
chr1	7887492	7887494
chr1	7913429	7913431
chr1	9009405	9009407
chr1	9009443	9009445
chr1	9011585	9011587
chr1	9011721	9011723
chr1	9796037	9796039
chr1	10702265	10702267
chr1	10702306	10702308
chr1	11090915	11090917
chr1	11561592	11561594
chr1	11579469	11579471
chr1	11728893	11728895
chr1	11826629	11826631
chr1	11828237	11828239
chr1	11828318	11828320
chr1	11835555	11835557
chr1	11836627	11836629
chr1	11836681	11836683
chr1	11839033	11839035
chr1	11839922	11839924
chr1	11839965	11839967
chr1	11839997	11839999
chr1	11845221	11845223
chr1	11848067	11848069
chr1	11849446	11849448
chr1	11854475	11854477
chr1	11884554	11884556
chr1	11898858	11898860
chr1	11899032	11899034
chr1	12082925	12082927
chr1	12175728	12175730
chr1	12252954	12252956
chr1	12779617	12779619
chr1	13940863	13940865
chr1	14105138	14105140
chr1	14143002	14143004
chr1	15655943	15655945
chr1	15668275	15668277
chr1	15687058	15687060
chr1	15708539	15708541
chr1	15710410	15710412
chr1	16096933	16096935
chr1	16256006	16256008
chr1	16259812	16259814
chr1	16577907	16577909
chr1	16736131	16736133
chr1	17944933	17944935
chr1	17991051	17991053
chr1	18023689	18023691
chr1	18149509	18149511
chr1	18807535	18807537
chr1	18807754	18807756
chr1	18807896	18807898
chr1	18808055	18808057
chr1	18808291	18808293
chr1	18808525	18808527
chr1	19175845	19175847
chr1	19181014	19181016
chr1	19181392	19181394
chr1	19186128	19186130
chr1	19413260	19413262
chr1	19499559	19499561
chr1	19565337	19565339
chr1	19565343	19565345
chr1	20020993	20020995
chr1	20097940	20097942
chr1	20442053	20442055
chr1	20656823	20656825
chr1	20662937	20662939
chr1	20987872	20987874
chr1	20992818	20992820
chr1	21024900	21024902
chr1	21904130	21904132
chr1	21940554	21940556
chr1	22050648	22050650
chr1	22141205	22141207
chr1	22191453	22191455
chr1	22206648	22206650
chr1	22207234	22207236
chr1	22835676	22835678
chr1	22846708	22846710
chr1	22915752	22915754
chr1	23418152	23418154
chr1	23696151	23696153
chr1	23885497	23885499
chr1	24077450	24077452
chr1	24201919	24201921
chr1	24392670	24392672
chr1	24393562	24393564
chr1	24394810	24394812
chr1	24416058	24416060
chr1	24454687	24454689
chr1	24484107	24484109
chr1	24690763	24690765
chr1	25554718	25554720
chr1	26140572	26140574
chr1	26146883	26146885
chr1	26385002	26385004
chr1	26487939	26487941
chr1	26582090	26582092
chr1	26610890	26610892
chr1	26646725	26646727
chr1	26646729	26646731
chr1	26670443	26670445
chr1	26694244	26694246
chr1	26694259	26694261
chr1	26786626	26786628
chr1	27679796	27679798
chr1	27687465	27687467
chr1	27875823	27875825
chr1	28209365	28209367
chr1	28268832	28268834
chr1	28564278	28564280
chr1	28800379	28800381
chr1	29138974	29138976
chr1	29475340	29475342
chr1	29475393	29475395
chr1	29475647	29475649
chr1	31347398	31347400
chr1	31349646	31349648
chr1	32092524	32092526
chr1	32165494	32165496
chr1	32280609	32280611
chr1	32557485	32557487
chr1	32672907	32672909
chr1	33957151	33957153
chr1	34270497	34270499
chr1	34330066	34330068
chr1	35260201	35260203
chr1	35562964	35562966
chr1	36807480	36807482
chr1	36886116	36886118
chr1	36898066	36898068
chr1	38023315	38023317
chr1	38185722	38185724
chr1	38188603	38188605
chr1	38188739	38188741
chr1	38188786	38188788
chr1	38227085	38227087
chr1	38338794	38338796
chr1	38397340	38397342
chr1	39339448	39339450
chr1	39340281	39340283
chr1	39352270	39352272
chr1	39717565	39717567
chr1	40098327	40098329
chr1	40218694	40218696
chr1	40363053	40363055
chr1	40533265	40533267
chr1	40533286	40533288
chr1	40533314	40533316
chr1	40533319	40533321
chr1	40533325	40533327
chr1	40533346	40533348
chr1	40705426	40705428
chr1	40773122	40773124
chr1	41296827	41296829
chr1	41976216	41976218
chr1	41976327	41976329
chr1	41976344	41976346
chr1	41976528	41976530
chr1	41978565	41978567
chr1	41978824	41978826
chr1	42047207	42047209
chr1	42048744	42048746
chr1	42050365	42050367
chr1	42693596	42693598
chr1	43296194	43296196
chr1	43632535	43632537
chr1	43649507	43649509
chr1	43886493	43886495
chr1	43919412	43919414
chr1	44290529	44290531
chr1	44401383	44401385
chr1	44788397	44788399
chr1	45224997	45224999
chr1	46195374	46195376
chr1	46476586	46476588
chr1	46655157	46655159
chr1	46660294	46660296
chr1	46870760	46870762
chr1	47059933	47059935
chr1	47080664	47080666
chr1	47080678	47080680
chr1	47080740	47080742
chr1	47280745	47280747
chr1	47280858	47280860
chr1	47280883	47280885
chr1	47282771	47282773
chr1	48697732	48697734
chr1	48764418	48764420
chr1	50666514	50666516
chr1	51826920	51826922
chr1	51888877	51888879
chr1	52306062	52306064
chr1	53320273	53320275
chr1	53370356	53370358
chr1	53535477	53535479
chr1	53544596	53544598
chr1	53553753	53553755
chr1	53676447	53676449
chr1	53679228	53679230
chr1	53712726	53712728
chr1	54570261	54570263
chr1	54606803	54606805
chr1	54681919	54681921
chr1	54686463	54686465
chr1	54690953	54690955
chr1	55139740	55139742
chr1	55167772	55167774
chr1	55182299	55182301
chr1	55224130	55224132
chr1	55224750	55224752
chr1	55251313	55251315
chr1	55273579	55273581
chr1	55277598	55277600
chr1	55524196	55524198
chr1	55524236	55524238
chr1	55529186	55529188
chr1	55541173	55541175
chr1	55638074	55638076
chr1	57219538	57219540
chr1	57340726	57340728
chr1	57422483	57422485
chr1	59042180	59042182
chr1	59042387	59042389
chr1	59147925	59147927
chr1	59787349	59787351
chr1	62261167	62261169
chr1	62330079	62330081
chr1	62380297	62380299
chr1	62456013	62456015
chr1	62516682	62516684
chr1	62673036	62673038
chr1	62673224	62673226
chr1	62673286	62673288
chr1	62713223	62713225
chr1	62728837	62728839
chr1	62732420	62732422
chr1	63975829	63975831
chr1	64643276	64643278
chr1	65113567	65113569
chr1	65684547	65684549
chr1	66058512	66058514
chr1	67147695	67147697
chr1	67236096	67236098
chr1	67242086	67242088
chr1	67243023	67243025
chr1	67266755	67266757
chr1	67288044	67288046
chr1	67560955	67560957
chr1	67633811	67633813
chr1	67685386	67685388
chr1	68603585	68603587
chr1	68948279	68948281
chr1	70460303	70460305
chr1	74575181	74575183
chr1	74671073	74671075
chr1	74936373	74936375
chr1	74936453	74936455
chr1	74941209	74941211
chr1	74941292	74941294
chr1	75036811	75036813
chr1	75038227	75038229
chr1	75097425	75097427
chr1	76397971	76397973
chr1	77093179	77093181
chr1	78024344	78024346
chr1	78392445	78392447
chr1	78585085	78585087
chr1	79093817	79093819
chr1	79095580	79095582
chr1	79107139	79107141
chr1	79357359	79357361
chr1	79392755	79392757
chr1	85113228	85113230
chr1	85624548	85624550
chr1	85648619	85648621
chr1	86512535	86512537
chr1	86557966	86557968
chr1	86591836	86591838
chr1	86900371	86900373
chr1	86939129	86939131
chr1	86952323	86952325
chr1	86959172	86959174
chr1	87045895	87045897
chr1	87379995	87379997
chr1	89579940	89579942
chr1	89582689	89582691
chr1	89660990	89660992
chr1	89847371	89847373
chr1	89847410	89847412
chr1	89847443	89847445
chr1	89849741	89849743
chr1	90178742	90178744
chr1	91782030	91782032
chr1	92445256	92445258
chr1	92647222	92647224
chr1	92647531	92647533
chr1	93073227	93073229
chr1	93160901	93160903
chr1	93620392	93620394
chr1	93646417	93646419
chr1	93672722	93672724
chr1	94342060	94342062
chr1	94342563	94342565
chr1	94512564	94512566
chr1	94639446	94639448
chr1	95709820	95709822
chr1	95709938	95709940
chr1	97981394	97981396
chr1	97981420	97981422
chr1	98348884	98348886
chr1	99161183	99161185
chr1	100316588	100316590
chr1	100575932	100575934
chr1	100598865	100598868
chr1	100672059	100672061
chr1	103354137	103354139
chr1	107599917	107599919
chr1	108185300	108185302
chr1	108307726	108307728
chr1	109265028	109265030
chr1	109268572	109268574
chr1	109366285	109366287
chr1	109369914	109369916
chr1	109377069	109377071
chr1	109395104	109395106
chr1	109479977	109479979
chr1	109704617	109704619
chr1	109735415	109735417
chr1	109745617	109745619
chr1	109810199	109810201
chr1	109825359	109825361
chr1	109837852	109837854
chr1	109838917	109838919
chr1	110279700	110279702
chr1	110300440	110300442
chr1	110466708	110466710
chr1	110950438	110950440
chr1	111783981	111783983
chr1	111857950	111857952
chr1	111861840	111861842
chr1	111861973	111861975
chr1	111862951	111862953
chr1	112308952	112308954
chr1	112309122	112309124
chr1	112309330	112309332
chr1	113255388	113255390
chr1	114377567	114377569
chr1	114424600	114424602
chr1	114948280	114948282
chr1	115168599	115168601
chr1	115236056	115236058
chr1	115576022	115576024
chr1	115829312	115829314
chr1	116247825	116247827
chr1	116310966	116310968
chr1	117122284	117122286
chr1	117122287	117122289
chr1	117311146	117311148
chr1	117487710	117487712
chr1	117529457	117529459
chr1	117554420	117554422
chr1	117559725	117559727
chr1	117656087	117656089
chr1	117660753	117660755
chr1	118537141	118537143
chr1	118565952	118565954
chr1	119575817	119575819
chr1	119964932	119964934
chr1	120057245	120057247
chr1	120436750	120436752
chr1	120437883	120437885
chr1	150199122	150199124
chr1	150429943	150429945
chr1	150483354	150483356
chr1	150484986	150484988
chr1	150526043	150526045
chr1	150532375	150532377
chr1	150679032	150679034
chr1	150727538	150727540
chr1	150779754	150779756
chr1	150970576	150970578
chr1	150975107	150975109
chr1	151105075	151105077
chr1	151108136	151108138
chr1	151254040	151254042
chr1	151337702	151337704
chr1	151820297	151820299
chr1	151820323	151820325
chr1	151881884	151881886
chr1	152081920	152081922
chr1	152083324	152083326
chr1	152085504	152085506
chr1	152128120	152128122
chr1	152323131	152323133
chr1	152329434	152329436
chr1	152331239	152331241
chr1	152382119	152382121
chr1	152484128	152484130
chr1	152636842	152636844
chr1	152681679	152681681
chr1	152692073	152692075
chr1	152692471	152692473
chr1	152733300	152733302
chr1	152957831	152957833
chr1	152957886	152957888
chr1	152975940	152975942
chr1	153277422	153277424
chr1	153279695	153279697
chr1	153410821	153410823
chr1	153509889	153509891
chr1	153926077	153926079
chr1	153941513	153941515
chr1	153994646	153994648
chr1	154573966	154573968
chr1	154574819	154574821
chr1	154600371	154600373
chr1	154919079	154919081
chr1	155019709	155019711
chr1	155026941	155026943
chr1	155106226	155106228
chr1	155178781	155178783
chr1	155408634	155408636
chr1	155912485	155912487
chr1	156011443	156011445
chr1	156206120	156206122
chr1	156264647	156264649
chr1	156314496	156314498
chr1	156347130	156347132
chr1	156351698	156351700
chr1	156354366	156354368
chr1	156518378	156518380
chr1	156561650	156561652
chr1	156563725	156563727
chr1	156563812	156563814
chr1	156565048	156565050
chr1	156641536	156641538
chr1	156646667	156646669
chr1	156705592	156705594
chr1	156760886	156760888
chr1	156784981	156784983
chr1	156830778	156830780
chr1	156877456	156877458
chr1	156883214	156883216
chr1	156890671	156890673
chr1	156902221	156902223
chr1	156902280	156902282
chr1	156907080	156907082
chr1	157068532	157068534
chr1	158548787	158548789
chr1	158619727	158619729
chr1	158735594	158735596
chr1	158735690	158735692
chr1	158735739	158735741
chr1	158735891	158735893
chr1	158736444	158736446
chr1	159002376	159002378
chr1	159002388	159002390
chr1	159021505	159021507
chr1	159175353	159175355
chr1	159409733	159409735
chr1	159409856	159409858
chr1	159410339	159410341
chr1	159505100	159505102
chr1	159785412	159785414
chr1	159785424	159785426
chr1	159824966	159824968
chr1	159854250	159854252
chr1	159923110	159923112
chr1	160585553	160585555
chr1	160793559	160793561
chr1	160851825	160851827
chr1	160920965	160920967
chr1	161019039	161019041
chr1	161068835	161068837
chr1	161130700	161130702
chr1	161476203	161476206
chr1	161681779	161681781
chr1	161683135	161683137
chr1	161696781	161696783
chr1	161697071	161697073
chr1	161697148	161697150
chr1	161751740	161751742
chr1	161967680	161967682
chr1	162345090	162345092
chr1	162740326	162740328
chr1	165601465	165601467
chr1	165630697	165630699
chr1	166028427	166028429
chr1	166591270	166591272
chr1	167095162	167095164
chr1	167095764	167095766
chr1	167097738	167097740
chr1	167792355	167792357
chr1	167825484	167825486
chr1	168013849	168013851
chr1	169483560	169483562
chr1	169498974	169498976
chr1	169510347	169510349
chr1	169511554	169511556
chr1	169511733	169511735
chr1	169511754	169511756
chr1	169511877	169511879
chr1	169519048	169519050
chr1	169521852	169521854
chr1	169586280	169586282
chr1	170135759	170135761
chr1	170521375	170521377
chr1	170927614	170927616
chr1	171076965	171076967
chr1	171112489	171112491
chr1	171168583	171168585
chr1	171174530	171174532
chr1	171303835	171303837
chr1	171509326	171509328
chr1	171605386	171605388
chr1	171755181	171755183
chr1	172437591	172437593
chr1	172501642	172501644
chr1	173472464	173472466
chr1	174516998	174517000
chr1	175046788	175046790
chr1	175087728	175087730
chr1	175092673	175092675
chr1	175092706	175092708
chr1	175348722	175348724
chr1	175375468	175375470
chr1	175375801	175375803
chr1	176863835	176863837
chr1	176863866	176863868
chr1	177902386	177902388
chr1	177902724	177902726
chr1	177902752	177902754
chr1	177905468	177905470
chr1	177915473	177915475
chr1	177929986	177929988
chr1	178483230	178483232
chr1	178514621	178514623
chr1	179600000	179600002
chr1	179631241	179631243
chr1	179852073	179852075
chr1	179858443	179858445
chr1	179989741	179989743
chr1	180013234	180013236
chr1	180053157	180053159
chr1	180165698	180165700
chr1	180243523	180243525
chr1	180885429	180885431
chr1	180905447	180905449
chr1	180913596	180913598
chr1	181759656	181759658
chr1	182026812	182026814
chr1	182027021	182027023
chr1	182496828	182496830
chr1	182551336	182551338
chr1	182554556	182554558
chr1	182569625	182569627
chr1	182778366	182778368
chr1	183085754	183085756
chr1	183094546	183094548
chr1	183099559	183099561
chr1	183616925	183616927
chr1	183617104	183617106
chr1	184020944	184020946
chr1	184023528	184023530
chr1	184663536	184663538
chr1	185143720	185143722
chr1	185171868	185171870
chr1	185240473	185240475
chr1	186277087	186277089
chr1	186946868	186946870
chr1	186946911	186946913
chr1	196642232	196642234
chr1	196874355	196874357
chr1	196876457	196876459
chr1	197031020	197031022
chr1	197070441	197070443
chr1	197070696	197070698
chr1	197070900	197070902
chr1	198225477	198225479
chr1	200522565	200522567
chr1	200842340	200842342
chr1	201052309	201052311
chr1	201166382	201166384
chr1	201175226	201175228
chr1	201175273	201175275
chr1	201175714	201175716
chr1	201176017	201176019
chr1	201176107	201176109
chr1	201176967	201176969
chr1	201177277	201177279
chr1	201177537	201177539
chr1	201181216	201181218
chr1	201181222	201181224
chr1	201282572	201282574
chr1	201331067	201331069
chr1	201355521	201355523
chr1	201355668	201355670
chr1	201860625	201860627
chr1	201934577	201934579
chr1	202092359	202092361
chr1	202129825	202129827
chr1	203152800	203152802
chr1	203452408	203452410
chr1	203768327	203768329
chr1	203769531	203769533
chr1	204159786	204159788
chr1	204161946	204161948
chr1	204199613	204199615
chr1	204230580	204230582
chr1	204237415	204237417
chr1	204379616	204379618
chr1	204924019	204924021
chr1	204944440	204944442
chr1	204944535	204944537
chr1	205027736	205027738
chr1	205031115	205031117
chr1	205053218	205053220
chr1	205130412	205130414
chr1	205225456	205225458
chr1	205801871	205801873
chr1	205814496	205814498
chr1	206665895	206665897
chr1	207015956	207015958
chr1	207074904	207074906
chr1	207109115	207109117
chr1	207195778	207195780
chr1	207286380	207286382
chr1	207300069	207300071
chr1	207304899	207304901
chr1	207653363	207653365
chr1	207653394	207653396
chr1	209785205	209785207
chr1	209950759	209950761
chr1	210004198	210004200
chr1	210857260	210857262
chr1	212273605	212273607
chr1	212273638	212273640
chr1	212274412	212274414
chr1	212798976	212798978
chr1	212799869	212799871
chr1	212799948	212799950
chr1	212911835	212911837
chr1	213009468	213009470
chr1	214492285	214492287
chr1	214820098	214820100
chr1	214826195	214826197
chr1	214830616	214830618
chr1	214837109	214837111
chr1	215914825	215914827
chr1	215916562	215916564
chr1	215960166	215960168
chr1	216172379	216172381
chr1	216219780	216219782
chr1	216348763	216348765
chr1	216595305	216595307
chr1	218683527	218683529
chr1	219383904	219383906
chr1	220970027	220970029
chr1	221053544	221053546
chr1	221055462	221055464
chr1	221057645	221057647
chr1	222713630	222713632
chr1	222886118	222886120
chr1	222919894	222919896
chr1	222923350	222923352
chr1	223283909	223283911
chr1	223284527	223284529
chr1	223718650	223718652
chr1	223722779	223722781
chr1	225268342	225268344
chr1	225268345	225268347
chr1	225270408	225270410
chr1	225273247	225273249
chr1	225373071	225373073
chr1	225528182	225528184
chr1	225533683	225533685
chr1	225534218	225534220
chr1	225534347	225534349
chr1	225555601	225555603
chr1	225569240	225569242
chr1	225586273	225586275
chr1	225607143	225607145
chr1	226019632	226019634
chr1	226026405	226026407
chr1	226555301	226555303
chr1	226923504	226923506
chr1	226923937	226923939
chr1	227182032	227182034
chr1	227923080	227923082
chr1	228033196	228033198
chr1	228353650	228353652
chr1	228412227	228412229
chr1	228444564	228444566
chr1	228452015	228452017
chr1	228461128	228461130
chr1	228464247	228464249
chr1	228464275	228464277
chr1	228464302	228464304
chr1	228465345	228465347
chr1	228494789	228494791
chr1	228504471	228504473
chr1	228505667	228505669
chr1	228509426	228509428
chr1	228528562	228528564
chr1	228559966	228559968
chr1	228559993	228559995
chr1	230415147	230415149
chr1	230845793	230845795
chr1	231114464	231114466
chr1	231353588	231353590
chr1	231376805	231376807
chr1	231488523	231488525
chr1	231954100	231954102
chr1	232564296	232564298
chr1	232574920	232574922
chr1	233121790	233121792
chr1	233122126	233122128
chr1	233134085	233134087
chr1	233785785	233785787
chr1	234509258	234509260
chr1	234582650	234582652
chr1	235910541	235910543
chr1	236141173	236141175
chr1	236208772	236208774
chr1	236381824	236381826
chr1	236413229	236413231
chr1	236557770	236557772
chr1	236700806	236700808
chr1	236700856	236700858
chr1	236706861	236706863
chr1	236718619	236718621
chr1	236719192	236719194
chr1	236721659	236721661
chr1	236749648	236749650
chr1	236758886	236758888
chr1	240492733	240492735
chr1	241755347	241755349
chr1	242023897	242023899
chr1	242030150	242030152
chr1	242035437	242035439
chr1	242042544	242042546
chr1	242045274	242045276
chr1	242048673	242048675
chr1	243493906	243493908
chr1	245133488	245133490
chr1	245133538	245133540
chr1	245133661	245133663
chr1	246670480	246670482
chr1	246755123	246755125
chr1	247006050	247006052
chr1	247048833	247048835
chr1	247151486	247151488
chr1	247614692	247614694
chr1	247614895	247614897
chr1	247695426	247695428
chr1	247695611	247695613
chr1	247695755	247695757
chr1	247751730	247751732
chr1	247752018	247752020
chr1	247752160	247752162
chr1	247752366	247752368
chr1	247886948	247886950
chr1	247978318	247978320
chr1	247978540	247978542
chr1	248004686	248004688
chr1	248004847	248004849
chr1	248004876	248004878
chr1	248020555	248020557
chr1	248039293	248039295
chr1	248039450	248039452
chr1	248059422	248059424
chr1	248059455	248059457
chr1	248059475	248059477
chr1	248059702	248059704
chr1	248059711	248059713
chr1	248112744	248112746
chr1	248112762	248112764
chr1	248112808	248112810
chr1	248112835	248112837
chr1	248113025	248113027
chr1	248113039	248113041
chr1	248487299	248487301
chr1	248487637	248487639
chr1	248487767	248487769
chr2	45894	45896
chr2	242799	242801
chr2	1168780	1168782
chr2	1271229	1271231
chr2	1481154	1481156
chr2	1481230	1481232
chr2	1520675	1520677
chr2	3392294	3392296
chr2	3469462	3469464
chr2	6113561	6113563
chr2	7137066	7137068
chr2	8871341	8871343
chr2	10050959	10050961
chr2	10059769	10059771
chr2	10126329	10126331
chr2	10262919	10262921
chr2	10959406	10959408
chr2	10959474	10959476
chr2	11359119	11359121
chr2	11702660	11702662
chr2	11728853	11728855
chr2	11758515	11758517
chr2	11774323	11774325
chr2	11810094	11810096
chr2	11817811	11817813
chr2	11943081	11943083
chr2	15607841	15607843
chr2	15674685	15674687
chr2	17696572	17696574
chr2	17697118	17697120
chr2	17942774	17942776
chr2	17954026	17954028
chr2	17962517	17962519
chr2	17998024	17998026
chr2	18113622	18113624
chr2	20131078	20131080
chr2	20403793	20403795
chr2	20818763	20818765
chr2	20824497	20824499
chr2	20885320	20885322
chr2	21225280	21225282
chr2	21225499	21225501
chr2	21225752	21225754
chr2	21232802	21232804
chr2	21235474	21235476
chr2	21250913	21250915
chr2	21360582	21360584
chr2	24108651	24108653
chr2	24387177	24387179
chr2	24390516	24390518
chr2	24431183	24431185
chr2	24524957	24524959
chr2	25022597	25022599
chr2	26203677	26203679
chr2	26477124	26477126
chr2	26533897	26533899
chr2	26653456	26653458
chr2	26667129	26667131
chr2	26798892	26798894
chr2	26799030	26799032
chr2	26804246	26804248
chr2	27303754	27303756
chr2	27315251	27315253
chr2	27323384	27323386
chr2	27351947	27351949
chr2	27424635	27424637
chr2	27435164	27435166
chr2	27435249	27435251
chr2	27535310	27535312
chr2	27730939	27730941
chr2	27861810	27861812
chr2	27887033	27887035
chr2	28761980	28761982
chr2	28824792	28824794
chr2	28824802	28824804
chr2	28854957	28854959
chr2	29225503	29225505
chr2	29226511	29226513
chr2	29240782	29240784
chr2	29246043	29246045
chr2	29256373	29256375
chr2	29274719	29274721
chr2	29274729	29274731
chr2	29416365	29416367
chr2	29416480	29416482
chr2	29416571	29416573
chr2	29444094	29444096
chr2	29455198	29455200
chr2	29497966	29497968
chr2	30957325	30957327
chr2	30980939	30980941
chr2	31399987	31399989
chr2	31410652	31410654
chr2	31411183	31411185
chr2	31420142	31420144
chr2	32667181	32667183
chr2	32713705	32713707
chr2	32983479	32983481
chr2	33585795	33585797
chr2	37406679	37406681
chr2	38179133	38179135
chr2	38179413	38179415
chr2	38298202	38298204
chr2	38302389	38302391
chr2	39082343	39082345
chr2	39109557	39109559
chr2	39187189	39187191
chr2	42510017	42510019
chr2	42515387	42515389
chr2	42560974	42560976
chr2	42990100	42990102
chr2	43015703	43015705
chr2	43015718	43015720
chr2	43519976	43519978
chr2	44004009	44004011
chr2	44021825	44021827
chr2	44071742	44071744
chr2	44099432	44099434
chr2	44104924	44104926
chr2	44223022	44223024
chr2	44547573	44547575
chr2	47132626	47132628
chr2	47601105	47601107
chr2	48010487	48010489
chr2	48807795	48807797
chr2	48808151	48808153
chr2	48809592	48809594
chr2	48873977	48873979
chr2	48921374	48921376
chr2	54035507	54035509
chr2	54482702	54482704
chr2	54562011	54562013
chr2	54587595	54587597
chr2	54587658	54587660
chr2	55404793	55404795
chr2	55407753	55407755
chr2	55805439	55805441
chr2	58316813	58316815
chr2	61483547	61483549
chr2	61575307	61575309
chr2	67630979	67630981
chr2	67632124	67632126
chr2	68270067	68270069
chr2	68364477	68364479
chr2	68385096	68385098
chr2	68607946	68607948
chr2	68622913	68622915
chr2	69049940	69049942
chr2	69659125	69659127
chr2	70033583	70033585
chr2	70188675	70188677
chr2	71012733	71012735
chr2	71044210	71044212
chr2	71058834	71058836
chr2	71060935	71060937
chr2	71062647	71062649
chr2	71062832	71062834
chr2	71206266	71206268
chr2	71351486	71351488
chr2	72692271	72692273
chr2	73675668	73675670
chr2	73676744	73676746
chr2	73717102	73717104
chr2	74007135	74007137
chr2	75907350	75907352
chr2	75923412	75923414
chr2	75937800	75937802
chr2	85549867	85549869
chr2	85554079	85554081
chr2	85622058	85622060
chr2	85780535	85780537
chr2	85824083	85824085
chr2	85893740	85893742
chr2	85895337	85895339
chr2	85924728	85924730
chr2	85925528	85925530
chr2	85925755	85925757
chr2	85925847	85925849
chr2	85981760	85981762
chr2	86088310	86088312
chr2	86317036	86317038
chr2	86433239	86433241
chr2	86683641	86683643
chr2	95947084	95947086
chr2	96795607	96795609
chr2	96795856	96795858
chr2	96798304	96798306
chr2	97637904	97637906
chr2	97638037	97638039
chr2	98844673	98844675
chr2	98853172	98853174
chr2	98928493	98928495
chr2	100210641	100210643
chr2	100343556	100343558
chr2	101591303	101591305
chr2	101594190	101594192
chr2	101627924	101627926
chr2	101656725	101656727
chr2	102018907	102018909
chr2	102038848	102038850
chr2	102067082	102067084
chr2	102068871	102068873
chr2	102851707	102851709
chr2	103149099	103149101
chr2	103431403	103431405
chr2	105885960	105885962
chr2	106687455	106687457
chr2	107450524	107450526
chr2	108608647	108608649
chr2	108875463	108875465
chr2	108877061	108877063
chr2	109099571	109099573
chr2	109408207	109408209
chr2	109527372	109527374
chr2	111598957	111598959
chr2	111850514	111850516
chr2	112656371	112656373
chr2	113251879	113251881
chr2	113309472	113309474
chr2	113482778	113482780
chr2	113498565	113498567
chr2	113513824	113513826
chr2	113520128	113520130
chr2	113537222	113537224
chr2	113671377	113671379
chr2	113671409	113671411
chr2	113763574	113763576
chr2	113831940	113831942
chr2	113832332	113832334
chr2	116510816	116510818
chr2	116525959	116525961
chr2	118575214	118575216
chr2	118732830	118732832
chr2	120060081	120060083
chr2	120078777	120078779
chr2	120303819	120303821
chr2	120388411	120388413
chr2	120438522	120438524
chr2	120439229	120439231
chr2	120885309	120885311
chr2	120980427	120980429
chr2	121726446	121726448
chr2	133174763	133174765
chr2	133541106	133541108
chr2	133541453	133541455
chr2	133542573	133542575
chr2	136555658	136555660
chr2	136575533	136575535
chr2	137917921	137917923
chr2	138420995	138420997
chr2	141116446	141116448
chr2	142567909	142567911
chr2	144899558	144899560
chr2	149241062	149241064
chr2	152139415	152139417
chr2	152311569	152311571
chr2	152320117	152320119
chr2	152322094	152322096
chr2	152331417	152331419
chr2	152346978	152346980
chr2	152352842	152352844
chr2	152500448	152500450
chr2	152527571	152527573
chr2	152531076	152531078
chr2	152536497	152536499
chr2	153476065	153476067
chr2	157406248	157406250
chr2	159166068	159166070
chr2	159663598	159663600
chr2	159954174	159954176
chr2	160019862	160019864
chr2	160086653	160086655
chr2	160112880	160112882
chr2	160136336	160136338
chr2	160673525	160673527
chr2	160676349	160676351
chr2	160743039	160743041
chr2	160808074	160808076
chr2	162890107	162890109
chr2	162890141	162890143
chr2	163124050	163124052
chr2	163128823	163128825
chr2	163136504	163136506
chr2	165476252	165476254
chr2	166618261	166618263
chr2	166788335	166788337
chr2	166797645	166797647
chr2	166892787	166892789
chr2	167099157	167099159
chr2	169707427	169707429
chr2	169764175	169764177
chr2	169764545	169764547
chr2	169830327	169830329
chr2	170003431	170003433
chr2	170010984	170010986
chr2	170367098	170367100
chr2	170387939	170387941
chr2	170403029	170403031
chr2	170558096	170558098
chr2	171260786	171260788
chr2	171570150	171570152
chr2	171570487	171570489
chr2	171572939	171572941
chr2	172379780	172379782
chr2	172411272	172411274
chr2	173339807	173339809
chr2	174128512	174128514
chr2	175436939	175436941
chr2	176965085	176965087
chr2	177016727	177016729
chr2	177054768	177054770
chr2	178196869	178196870
chr2	178494172	178494174
chr2	178740621	178740623
chr2	178936613	178936615
chr2	179396765	179396767
chr2	179545858	179545860
chr2	179554304	179554306
chr2	179615886	179615888
chr2	179615930	179615932
chr2	179620950	179620952
chr2	179621476	179621478
chr2	179623757	179623759
chr2	179629460	179629462
chr2	179644034	179644036
chr2	179644854	179644856
chr2	179721045	179721047
chr2	179770174	179770176
chr2	180810201	180810203
chr2	180810263	180810265
chr2	182395344	182395346
chr2	182543454	182543456
chr2	183584754	183584756
chr2	183622546	183622548
chr2	183699583	183699585
chr2	185800904	185800906
chr2	185801596	185801598
chr2	185801746	185801748
chr2	185801755	185801757
chr2	185802362	185802364
chr2	186627942	186627944
chr2	186654591	186654593
chr2	186655725	186655727
chr2	186656955	186656957
chr2	186658055	186658057
chr2	186658437	186658439
chr2	186659358	186659360
chr2	186664962	186664964
chr2	186665431	186665433
chr2	186665823	186665825
chr2	186667120	186667122
chr2	186670103	186670105
chr2	186670779	186670781
chr2	186670978	186670980
chr2	186671356	186671358
chr2	186671911	186671913
chr2	186672526	186672528
chr2	186697875	186697877
chr2	187370672	187370674
chr2	187532416	187532418
chr2	188250300	188250302
chr2	189864079	189864081
chr2	189875420	189875422
chr2	190531425	190531427
chr2	191184474	191184476
chr2	191301367	191301369
chr2	193044346	193044348
chr2	201355105	201355107
chr2	201436554	201436556
chr2	201437047	201437049
chr2	201637797	201637799
chr2	201722826	201722828
chr2	201768237	201768239
chr2	202006095	202006097
chr2	202122994	202122996
chr2	202215491	202215493
chr2	204062060	204062062
chr2	204116689	204116691
chr2	204154551	204154553
chr2	204732713	204732715
chr2	205912402	205912404
chr2	205969219	205969221
chr2	206581032	206581034
chr2	207603233	207603235
chr2	207606093	207606095
chr2	207820275	207820277
chr2	207824383	207824385
chr2	208477851	208477853
chr2	209007558	209007560
chr2	209033137	209033139
chr2	209036711	209036713
chr2	209036777	209036779
chr2	209184979	209184981
chr2	211060049	211060051
chr2	214286982	214286984
chr2	214727220	214727222
chr2	214794742	214794744
chr2	215595163	215595165
chr2	215595644	215595646
chr2	215632254	215632256
chr2	215645463	215645465
chr2	215876165	215876167
chr2	215940241	215940243
chr2	216235088	216235090
chr2	216272899	216272901
chr2	218604246	218604248
chr2	218683153	218683155
chr2	218695101	218695103
chr2	218713281	218713283
chr2	219146802	219146804
chr2	219319656	219319658
chr2	219505464	219505466
chr2	219508371	219508373
chr2	219553422	219553424
chr2	219555261	219555263
chr2	219562674	219562676
chr2	219602498	219602500
chr2	219691800	219691802
chr2	219892232	219892234
chr2	219903257	219903259
chr2	220037392	220037394
chr2	220037665	220037667
chr2	220037755	220037757
chr2	220081474	220081476
chr2	220250146	220250148
chr2	220284875	220284877
chr2	220309684	220309686
chr2	220353531	220353533
chr2	220402664	220402666
chr2	220405320	220405322
chr2	220417265	220417267
chr2	220419338	220419340
chr2	220420955	220420957
chr2	220421416	220421418
chr2	220422685	220422687
chr2	220430202	220430204
chr2	220462639	220462641
chr2	220473354	220473356
chr2	220476442	220476444
chr2	220502366	220502368
chr2	223436606	223436608
chr2	223559088	223559090
chr2	223917982	223917984
chr2	225244351	225244353
chr2	225244887	225244889
chr2	226491769	226491771
chr2	227660543	227660545
chr2	227875201	227875203
chr2	227915831	227915833
chr2	227954598	227954600
chr2	228111434	228111436
chr2	228135630	228135632
chr2	228147092	228147094
chr2	228194479	228194482
chr2	228476252	228476254
chr2	228493210	228493212
chr2	228758553	228758555
chr2	228776995	228776997
chr2	228855865	228855867
chr2	228883028	228883030
chr2	228883720	228883722
chr2	231036859	231036861
chr2	231042275	231042277
chr2	231050714	231050716
chr2	231072708	231072710
chr2	231077109	231077111
chr2	231149107	231149109
chr2	231333762	231333764
chr2	231406679	231406681
chr2	231865089	231865091
chr2	231865143	231865145
chr2	232087473	232087476
chr2	232458442	232458444
chr2	233349587	233349589
chr2	233740226	233740228
chr2	233899125	233899127
chr2	234183367	234183369
chr2	234227522	234227524
chr2	234229319	234229321
chr2	234255547	234255549
chr2	234394486	234394488
chr2	234591204	234591206
chr2	234601668	234601670
chr2	234602190	234602192
chr2	234602201	234602203
chr2	234708867	234708869
chr2	234725501	234725503
chr2	234728077	234728079
chr2	234732310	234732312
chr2	234750830	234750832
chr2	234761224	234761226
chr2	234854539	234854541
chr2	234863787	234863789
chr2	236691981	236691983
chr2	236761395	236761397
chr2	237123383	237123385
chr2	237149940	237149942
chr2	238243291	238243293
chr2	238243463	238243465
chr2	238244780	238244782
chr2	238244962	238244964
chr2	238991732	238991734
chr2	239039636	239039638
chr2	239039840	239039842
chr2	239049539	239049541
chr2	239050032	239050034
chr2	239133979	239133981
chr2	239134062	239134064
chr2	239134137	239134139
chr2	240061399	240061401
chr2	240923049	240923051
chr2	240946765	240946767
chr2	241463594	241463596
chr2	241465260	241465262
chr2	241468604	241468606
chr2	241496769	241496771
chr2	241536125	241536127
chr2	241538073	241538075
chr2	241558396	241558398
chr2	241570126	241570128
chr2	241570248	241570250
chr2	241828033	241828035
chr2	241872596	241872598
chr2	241898823	241898825
chr2	242021741	242021743
chr2	242029425	242029427
chr2	242036796	242036798
chr2	242046784	242046786
chr2	242077495	242077497
chr2	242079006	242079008
chr2	242082261	242082263
chr2	242157240	242157242
chr2	242203915	242203917
chr2	242206310	242206312
chr2	242757410	242757412
chr2	242757596	242757598
chr2	242814008	242814010
chr3	361507	361509
chr3	391099	391101
chr3	439962	439964
chr3	3139956	3139958
chr3	3170791	3170793
chr3	4354696	4354698
chr3	5229642	5229644
chr3	8955388	8955390
chr3	9798772	9798774
chr3	9852058	9852060
chr3	9871029	9871031
chr3	9970030	9970032
chr3	9976158	9976160
chr3	9990799	9990801
chr3	9991100	9991102
chr3	9991162	9991164
chr3	9991387	9991389
chr3	11643464	11643466
chr3	11871214	11871216
chr3	11880759	11880761
chr3	12942849	12942851
chr3	12962073	12962075
chr3	13395578	13395580
chr3	13399785	13399787
chr3	13407555	13407557
chr3	13421149	13421151
chr3	13612935	13612937
chr3	13670535	13670537
chr3	14187448	14187450
chr3	14199886	14199888
chr3	14745856	14745858
chr3	14755571	14755573
chr3	14755616	14755618
chr3	14939470	14939472
chr3	16327854	16327856
chr3	16327908	16327910
chr3	16364953	16364955
chr3	17208266	17208268
chr3	19959755	19959757
chr3	19961329	19961331
chr3	24006476	24006478
chr3	30842557	30842559
chr3	32533245	32533247
chr3	32578504	32578506
chr3	33138548	33138550
chr3	33194989	33194991
chr3	33195308	33195310
chr3	33458265	33458267
chr3	37574950	37574952
chr3	38350518	38350520
chr3	38350542	38350544
chr3	38357816	38357818
chr3	38404471	38404473
chr3	39180262	39180264
chr3	39184958	39184960
chr3	39226126	39226128
chr3	39228042	39228044
chr3	39307255	39307257
chr3	39323162	39323164
chr3	39373901	39373903
chr3	40231382	40231384
chr3	41841715	41841717
chr3	41960005	41960007
chr3	41996135	41996137
chr3	42251497	42251499
chr3	42728143	42728145
chr3	42733467	42733469
chr3	42735149	42735151
chr3	42799764	42799766
chr3	42907111	42907113
chr3	42917046	42917048
chr3	43073760	43073762
chr3	43074433	43074435
chr3	43097764	43097766
chr3	43414317	43414319
chr3	43602802	43602804
chr3	44283671	44283673
chr3	44283807	44283809
chr3	44284583	44284585
chr3	44540790	44540792
chr3	44762829	44762831
chr3	44763036	44763038
chr3	44775961	44775963
chr3	44884646	44884648
chr3	45127514	45127516
chr3	45134821	45134823
chr3	45779135	45779137
chr3	45814093	45814095
chr3	45837885	45837887
chr3	46010076	46010078
chr3	46501283	46501285
chr3	46580590	46580592
chr3	46586621	46586623
chr3	46592986	46592988
chr3	46620613	46620615
chr3	46620759	46620761
chr3	46729756	46729758
chr3	46759009	46759011
chr3	46775382	46775384
chr3	46939587	46939589
chr3	47036755	47036757
chr3	47045845	47045847
chr3	47125384	47125386
chr3	47282302	47282304
chr3	47452310	47452312
chr3	47459678	47459680
chr3	47618952	47618954
chr3	48414273	48414275
chr3	48422234	48422236
chr3	48659008	48659010
chr3	48669446	48669448
chr3	48691315	48691317
chr3	48697653	48697655
chr3	48732479	48732481
chr3	49054691	49054693
chr3	49067903	49067905
chr3	49156472	49156474
chr3	49298138	49298140
chr3	49298204	49298206
chr3	49313977	49313979
chr3	49394833	49394835
chr3	49689209	49689211
chr3	49749975	49749977
chr3	49760038	49760040
chr3	49928690	49928692
chr3	50222925	50222927
chr3	50251832	50251834
chr3	50332696	50332698
chr3	50357868	50357870
chr3	50597091	50597093
chr3	51812951	51812953
chr3	51978219	51978221
chr3	52027852	52027854
chr3	52430525	52430527
chr3	52430697	52430699
chr3	52477079	52477081
chr3	52510591	52510593
chr3	52523404	52523406
chr3	52544469	52544471
chr3	52554303	52554305
chr3	53324818	53324820
chr3	53845235	53845237
chr3	53857802	53857804
chr3	56651166	56651168
chr3	57138418	57138420
chr3	58109161	58109163
chr3	58118554	58118556
chr3	58183635	58183637
chr3	58191273	58191275
chr3	58395862	58395864
chr3	58410553	58410555
chr3	58625874	58625876
chr3	61975381	61975383
chr3	62189188	62189190
chr3	63817429	63817431
chr3	63967899	63967901
chr3	63982081	63982083
chr3	64009507	64009509
chr3	66287055	66287057
chr3	66430810	66430812
chr3	66550755	66550757
chr3	66550761	66550763
chr3	67411102	67411104
chr3	69082707	69082709
chr3	69171289	69171291
chr3	69230060	69230062
chr3	73111367	73111369
chr3	73111808	73111810
chr3	73111997	73111999
chr3	73433368	73433370
chr3	74349061	74349063
chr3	81643166	81643168
chr3	81698129	81698131
chr3	93768267	93768269
chr3	97365037	97365039
chr3	97365073	97365075
chr3	97591152	97591154
chr3	97660105	97660107
chr3	97664724	97664726
chr3	97677973	97677975
chr3	97806615	97806617
chr3	97806943	97806945
chr3	99643175	99643177
chr3	99886661	99886663
chr3	100354523	100354525
chr3	100532509	100532511
chr3	100548483	100548485
chr3	100558415	100558417
chr3	100560859	100560861
chr3	102157416	102157418
chr3	102181130	102181132
chr3	108072297	108072299
chr3	108147727	108147729
chr3	108188992	108188994
chr3	108298259	108298261
chr3	108639383	108639385
chr3	108639422	108639424
chr3	108723982	108723984
chr3	108754213	108754215
chr3	108754237	108754239
chr3	110611136	110611138
chr3	111799844	111799846
chr3	111828422	111828424
chr3	112063849	112063851
chr3	112185024	112185026
chr3	112190136	112190138
chr3	113010465	113010467
chr3	113012796	113012798
chr3	113015659	113015661
chr3	113146129	113146131
chr3	113373929	113373931
chr3	113376109	113376111
chr3	113673124	113673126
chr3	118649059	118649061
chr3	118865331	118865333
chr3	118866375	118866377
chr3	118867046	118867048
chr3	119434526	119434528
chr3	119886775	119886777
chr3	121712804	121712806
chr3	121825196	121825198
chr3	122003756	122003758
chr3	122003831	122003833
chr3	122060403	122060405
chr3	122103119	122103121
chr3	122186187	122186189
chr3	122259605	122259607
chr3	122259639	122259641
chr3	122630322	122630324
chr3	122630345	122630347
chr3	122631895	122631897
chr3	123451772	123451774
chr3	123457892	123457894
chr3	123665901	123665903
chr3	124515495	124515497
chr3	124627023	124627025
chr3	124646704	124646706
chr3	124774664	124774666
chr3	124802887	124802889
chr3	124839469	124839471
chr3	125769756	125769758
chr3	125786878	125786880
chr3	126180819	126180821
chr3	126291297	126291299
chr3	126451936	126451938
chr3	126730872	126730874
chr3	126741107	126741109
chr3	127398954	127398956
chr3	128720486	128720488
chr3	128751669	128751671
chr3	128755952	128755954
chr3	129281979	129281981
chr3	129284817	129284819
chr3	129293182	129293184
chr3	129293255	129293257
chr3	129546728	129546730
chr3	130116695	130116697
chr3	130125115	130125117
chr3	130134491	130134493
chr3	130162394	130162396
chr3	130174333	130174335
chr3	130190629	130190631
chr3	130190719	130190721
chr3	130284283	130284285
chr3	130947434	130947436
chr3	132218622	132218624
chr3	132221138	132221140
chr3	132360882	132360884
chr3	133341987	133341989
chr3	133368361	133368363
chr3	133485132	133485134
chr3	133494353	133494355
chr3	133524716	133524718
chr3	133941319	133941321
chr3	134077469	134077471
chr3	134278269	134278271
chr3	135720539	135720541
chr3	135722263	135722265
chr3	136574500	136574502
chr3	137743507	137743509
chr3	137786441	137786443
chr3	137787046	137787048
chr3	137787191	137787193
chr3	137807258	137807260
chr3	137843475	137843477
chr3	138347956	138347958
chr3	140401692	140401694
chr3	140406946	140406948
chr3	140407259	140407261
chr3	142078758	142078760
chr3	142178143	142178145
chr3	142188336	142188338
chr3	142281611	142281613
chr3	145917760	145917762
chr3	145938618	145938620
chr3	148562309	148562311
chr3	148597611	148597613
chr3	148916234	148916236
chr3	149374872	149374874
chr3	149468529	149468531
chr3	149485292	149485294
chr3	150128391	150128393
chr3	150280444	150280446
chr3	151046307	151046309
chr3	151143446	151143448
chr3	151171438	151171440
chr3	151463420	151463422
chr3	151545600	151545602
chr3	152058448	152058450
chr3	153839865	153839867
chr3	153839958	153839961
chr3	155485301	155485303
chr3	157155313	157155315
chr3	158320702	158320704
chr3	158520010	158520012
chr3	159744437	159744441
chr3	160131346	160131348
chr3	161221704	161221706
chr3	165491279	165491281
chr3	167000255	167000257
chr3	167023492	167023494
chr3	167023623	167023625
chr3	167023737	167023739
chr3	167051768	167051770
chr3	167068255	167068257
chr3	167184877	167184879
chr3	167189606	167189608
chr3	167217963	167217965
chr3	167747021	167747023
chr3	168840461	168840463
chr3	170078231	170078233
chr3	170732299	170732301
chr3	172835124	172835126
chr3	174814737	174814739
chr3	174814919	174814921
chr3	175165078	175165080
chr3	175345142	175345144
chr3	178968633	178968635
chr3	182566329	182566331
chr3	182755208	182755210
chr3	182853669	182853671
chr3	182925403	182925405
chr3	183476684	183476686
chr3	183480013	183480015
chr3	183558401	183558403
chr3	183754293	183754295
chr3	183755821	183755823
chr3	183756701	183756703
chr3	183774761	183774763
chr3	183778009	183778011
chr3	183818415	183818417
chr3	183900728	183900730
chr3	183948662	183948664
chr3	183951430	183951432
chr3	183975364	183975366
chr3	183976240	183976242
chr3	184039665	184039667
chr3	184071062	184071064
chr3	184073237	184073239
chr3	184428902	184428904
chr3	184429413	184429415
chr3	184700425	184700427
chr3	185906116	185906118
chr3	185990095	185990097
chr3	186006617	186006619
chr3	186337712	186337714
chr3	186338381	186338383
chr3	186395435	186395437
chr3	186395571	186395573
chr3	186443017	186443019
chr3	186459926	186459928
chr3	186917750	186917752
chr3	187088925	187088927
chr3	187897058	187897060
chr3	190106070	190106072
chr3	190106073	190106075
chr3	190999916	190999918
chr3	191093174	191093176
chr3	191093309	191093311
chr3	192994542	192994544
chr3	193031925	193031927
chr3	193080413	193080415
chr3	193081121	193081123
chr3	193209177	193209179
chr3	193334990	193334992
chr3	193386238	193386240
chr3	194061905	194061908
chr3	194337900	194337902
chr3	194338422	194338424
chr3	194373831	194373833
chr3	194408301	194408303
chr3	195076876	195076878
chr3	196388098	196388100
chr3	196435533	196435535
chr3	196613071	196613073
chr3	196674748	196674750
chr3	196674971	196674973
chr3	196865241	196865243
chr4	86100	86102
chr4	648642	648644
chr4	663907	663909
chr4	673777	673779
chr4	727694	727696
chr4	727938	727940
chr4	980931	980933
chr4	980970	980972
chr4	983059	983061
chr4	983611	983613
chr4	985726	985728
chr4	1087264	1087266
chr4	1087326	1087328
chr4	1087486	1087488
chr4	1164276	1164278
chr4	1165129	1165131
chr4	1165740	1165742
chr4	1330758	1330760
chr4	1729987	1729989
chr4	1732977	1732979
chr4	1954944	1954946
chr4	2044127	2044129
chr4	2176453	2176455
chr4	2194945	2194947
chr4	2195008	2195010
chr4	2195023	2195025
chr4	2233708	2233710
chr4	2306052	2306054
chr4	2460570	2460572
chr4	2461887	2461889
chr4	2744086	2744088
chr4	2906706	2906708
chr4	2916761	2916763
chr4	3039149	3039151
chr4	3215834	3215836
chr4	3234979	3234981
chr4	3263137	3263139
chr4	3494599	3494601
chr4	4276131	4276133
chr4	4304521	4304523
chr4	4322669	4322671
chr4	5448428	5448430
chr4	5743511	5743513
chr4	5755541	5755543
chr4	5966800	5966802
chr4	5975537	5975539
chr4	5990338	5990340
chr4	5991383	5991385
chr4	5991428	5991430
chr4	5991475	5991477
chr4	6303353	6303355
chr4	6596359	6596361
chr4	7436485	7436487
chr4	7780581	7780583
chr4	8454638	8454640
chr4	9909922	9909924
chr4	10022980	10022982
chr4	10099339	10099341
chr4	10446384	10446386
chr4	10447193	10447195
chr4	10447639	10447641
chr4	13601336	13601338
chr4	13606575	13606577
chr4	17643847	17643849
chr4	17660081	17660083
chr4	23815661	23815663
chr4	25001455	25001457
chr4	25236016	25236018
chr4	25363900	25363902
chr4	25408837	25408839
chr4	26274273	26274275
chr4	27019392	27019394
chr4	36081877	36081879
chr4	36285776	36285778
chr4	36292017	36292019
chr4	36310048	36310050
chr4	36310064	36310066
chr4	36340752	36340754
chr4	37445314	37445316
chr4	37962185	37962187
chr4	38016394	38016396
chr4	38628539	38628541
chr4	38774888	38774890
chr4	38775921	38775923
chr4	38776106	38776108
chr4	38776490	38776492
chr4	38799709	38799711
chr4	38800213	38800215
chr4	38830349	38830351
chr4	38879948	38879950
chr4	38880045	38880047
chr4	39000304	39000306
chr4	39064161	39064163
chr4	40356421	40356423
chr4	40428009	40428011
chr4	40778161	40778163
chr4	40810746	40810748
chr4	41015898	41015900
chr4	41673603	41673605
chr4	42003670	42003672
chr4	42020141	42020143
chr4	44682464	44682466
chr4	46995365	46995367
chr4	47514684	47514686
chr4	47570875	47570877
chr4	47578970	47578972
chr4	47593282	47593284
chr4	47667063	47667065
chr4	48492768	48492770
chr4	48493236	48493238
chr4	48988449	48988451
chr4	49063871	49063873
chr4	52938242	52938244
chr4	53611667	53611669
chr4	54011525	54011527
chr4	54966829	54966831
chr4	55139770	55139772
chr4	57244313	57244315
chr4	57276738	57276740
chr4	57516895	57516897
chr4	68380069	68380071
chr4	68380214	68380216
chr4	68784773	68784775
chr4	68995528	68995530
chr4	69078112	69078114
chr4	69094506	69094508
chr4	69094574	69094576
chr4	69095196	69095198
chr4	70455247	70455249
chr4	70513138	70513140
chr4	71472163	71472165
chr4	71704964	71704966
chr4	72618295	72618297
chr4	72618322	72618324
chr4	72618333	72618335
chr4	73414285	73414287
chr4	74442348	74442350
chr4	74451072	74451074
chr4	75023708	75023710
chr4	75675840	75675842
chr4	77053833	77053835
chr4	77192867	77192869
chr4	77201486	77201488
chr4	77660161	77660163
chr4	77660730	77660732
chr4	77675504	77675506
chr4	77675924	77675926
chr4	78987156	78987158
chr4	79240062	79240064
chr4	79284693	79284695
chr4	79300992	79300994
chr4	79387463	79387465
chr4	79447762	79447764
chr4	81967187	81967189
chr4	83582063	83582065
chr4	83792554	83792556
chr4	83838216	83838218
chr4	83839798	83839800
chr4	84205871	84205873
chr4	84230618	84230620
chr4	84376742	84376744
chr4	87809386	87809388
chr4	88412805	88412807
chr4	88415635	88415637
chr4	88416187	88416189
chr4	88732745	88732747
chr4	89397090	89397092
chr4	90035548	90035550
chr4	92240277	92240279
chr4	92240801	92240803
chr4	92246343	92246345
chr4	95170838	95170840
chr4	95173778	95173780
chr4	95496881	95496883
chr4	95539266	95539268
chr4	95578587	95578589
chr4	96106321	96106323
chr4	100140305	100140307
chr4	100443719	100443721
chr4	100443781	100443783
chr4	100443799	100443801
chr4	100485254	100485256
chr4	100503158	100503160
chr4	100504663	100504665
chr4	102751075	102751077
chr4	102839286	102839288
chr4	103518699	103518701
chr4	103911068	103911070
chr4	103964528	103964530
chr4	104013795	104013797
chr4	104061992	104061994
chr4	106196950	106196952
chr4	106859548	106859550
chr4	106861729	106861731
chr4	107168430	107168432
chr4	108552847	108552849
chr4	108931038	108931040
chr4	109086279	109086281
chr4	109863369	109863371
chr4	110605743	110605745
chr4	110678924	110678926
chr4	110773066	110773068
chr4	110790910	110790912
chr4	110791360	110791362
chr4	110791412	110791414
chr4	110901197	110901199
chr4	110914426	110914428
chr4	113066830	113066832
chr4	113352396	113352398
chr4	113352627	113352629
chr4	113352898	113352900
chr4	113353284	113353286
chr4	113539968	113539970
chr4	119259447	119259449
chr4	119951646	119951648
chr4	120214029	120214031
chr4	120241901	120241903
chr4	120528326	120528328
chr4	122683006	122683008
chr4	122687490	122687492
chr4	122742216	122742218
chr4	123171658	123171660
chr4	123192239	123192241
chr4	123664445	123664447
chr4	123838757	123838759
chr4	126238923	126238925
chr4	126239985	126239987
chr4	126373788	126373790
chr4	126412153	126412155
chr4	128723041	128723043
chr4	129867279	129867281
chr4	130030651	130030653
chr4	140417670	140417672
chr4	141294813	141294815
chr4	141383120	141383122
chr4	144618609	144618611
chr4	146576417	146576419
[truncated: 5,816 more rows]
