# Supplementary material for: Achieving high-sensitivity for clinical applications using augmented exome sequencing
Source: Genome Med. 2015 Jul 16;7(1):71. doi: 10.1186/s13073-015-0197-4 (PMC4534066; doi:10.1186/s13073-015-0197-4)
Supplement: Additional file 11: — Catalogue of exonic regions observed with >70 % high GC content. (XLSX 15115 kb) [file 13073_2015_197_MOESM11_ESM.xlsx]

## Sheet: Sheet1
A catalogue of all 792,245 exonic regions with >70% GC content, mapped to GRCh37.p13
chromosome	start	stop
1	10595	10993
1	10999	11000
1	11001	11103
1	11196	11198
1	11202	11209
1	11210	11213
1	11246	11275
1	12312	12323
1	14752	14753
1	14756	14766
1	14770	14771
1	15653	15654
1	15657	15662
1	15671	15672
1	15686	15687
1	15689	15692
1	15719	15720
1	15745	15746
1	16642	16643
1	16644	16656
1	16657	16710
1	17515	17517
1	17519	17527
1	17529	17532
1	17534	17552
1	17893	17895
1	17932	17933
1	17934	17967
1	17968	17970
1	17980	17981
1	17983	17984
1	20994	21013
1	21014	21017
1	21018	21026
1	21027	21030
1	21031	21032
1	21809	21810
1	24903	24904
1	24907	24908
1	28883	28901
1	28905	29529
1	29530	29533
1	29536	29537
1	29543	29555
1	29556	29559
1	29682	29786
1	51625	51626
1	51633	51636
1	51751	51819
1	88878	88879
1	88897	88899
1	131066	131114
1	131756	131764
1	132732	132742
1	132745	132747
1	132748	132749
1	132756	132759
1	133374	133375
1	133469	133471
1	133783	133784
1	133785	133786
1	135138	135144
1	135146	135197
1	135204	135205
1	135206	135207
1	135217	135218
1	135326	135331
1	135451	135452
1	135454	135462
1	135519	135522
1	135524	135525
1	135527	135534
1	135536	135537
1	135539	135546
1	135564	135566
1	135568	135569
1	135582	135609
1	135632	135640
1	135642	135644
1	135676	135686
1	135687	135689
1	135690	135692
1	135693	135694
1	135695	135696
1	135786	135787
1	135789	135791
1	135792	135795
1	135796	135797
1	135799	135855
1	135860	135869
1	136083	136099
1	136101	136102
1	136104	136128
1	136129	136137
1	136138	136141
1	136143	136149
1	136150	136151
1	136159	136163
1	136194	136195
1	136202	136203
1	136241	136243
1	136249	136252
1	136255	136258
1	136263	136264
1	136276	136279
1	136282	136283
1	136286	136292
1	136299	136300
1	136304	136306
1	136326	136327
1	136330	136331
1	136334	136340
1	136347	136348
1	136352	136355
1	136360	136361
1	136373	136376
1	136379	136380
1	136383	136386
1	136423	136424
1	136427	136428
1	136431	136437
1	136444	136445
1	136449	136452
1	136457	136458
1	136470	136473
1	136476	136477
1	136480	136488
1	136489	136490
1	136491	136492
1	136493	136494
1	136498	136501
1	136595	136599
1	136603	136732
1	136733	136734
1	136735	136739
1	136741	136781
1	136786	136787
1	136791	136794
1	136796	136995
1	137009	137010
1	137013	137014
1	137017	137023
1	137156	137157
1	137159	137161
1	137163	137170
1	137176	137178
1	137181	137184
1	137204	137205
1	137208	137209
1	137249	137250
1	137251	137254
1	137312	137314
1	137316	137317
1	137318	137336
1	137339	137441
1	137646	137672
1	137687	137689
1	137690	137701
1	137702	137704
1	138070	138071
1	138072	138073
1	138074	138075
1	138078	138080
1	138081	138082
1	138097	138098
1	138099	138100
1	138106	138107
1	138159	138160
1	138180	138181
1	138182	138187
1	138217	138219
1	138221	138223
1	138238	138241
1	138287	138290
1	138292	138301
1	138303	138304
1	138308	138309
1	325821	325830
1	325832	325841
1	325843	325846
1	325892	325895
1	325910	325912
1	325914	325916
1	325946	325951
1	325952	325953
1	325973	325974
1	326026	326027
1	326033	326034
1	326035	326036
1	326051	326052
1	326053	326055
1	326058	326059
1	326060	326061
1	326062	326063
1	326429	326431
1	326432	326443
1	326444	326446
1	326461	326487
1	326693	326794
1	326797	326815
1	326816	326817
1	326819	326821
1	326879	326882
1	326883	326884
1	326924	326925
1	326963	326969
1	326972	326973
1	327109	327111
1	327149	327150
1	327157	327158
1	327189	327193
1	327201	327202
1	327203	327209
1	327211	327214
1	327215	327223
1	327224	327273
1	327486	327487
1	327499	327506
1	327508	327512
1	327515	327523
1	327526	327530
1	327531	327532
1	327534	327553
1	327555	327556
1	327557	327560
1	327561	327563
1	327565	327566
1	327656	327657
1	327658	327659
1	327660	327662
1	327663	327665
1	327666	327676
1	327708	327710
1	327712	327720
1	327743	327770
1	327783	327784
1	327786	327788
1	327806	327813
1	327815	327816
1	327818	327825
1	327827	327828
1	327830	327833
1	327890	327898
1	327900	327901
1	328021	328026
1	328133	328137
1	328138	328139
1	328145	328146
1	328147	328148
1	328155	328206
1	328208	328214
1	329562	329563
1	329564	329565
1	329877	329879
1	329973	329974
1	330589	330592
1	330599	330600
1	330601	330603
1	330606	330616
1	331584	331592
1	331968	331969
1	331971	331973
1	331974	331975
1	331986	331987
1	331988	331991
1	332234	332282
1	437175	437180
1	437181	437298
1	437438	438207
1	441991	441994
1	442015	442088
1	445426	445428
1	445429	445464
1	445466	445467
1	445470	445471
1	445478	445479
1	529140	529142
1	537489	537494
1	537496	537504
1	537505	537535
1	540824	540891
1	544694	544698
1	544699	544712
1	544715	544717
1	544718	546339
1	546479	546604
1	657424	657472
1	658120	658128
1	659096	659106
1	659109	659111
1	659112	659113
1	659120	659123
1	659738	659739
1	659833	659835
1	660147	660148
1	660149	660150
1	661504	661510
1	661512	661563
1	661570	661571
1	661572	661573
1	661579	661580
1	661581	661585
1	661692	661697
1	661817	661818
1	661820	661828
1	661895	661898
1	661907	661908
1	661957	661975
1	661998	662006
1	662008	662010
1	662042	662052
1	662053	662055
1	662056	662058
1	662059	662060
1	662061	662062
1	662152	662153
1	662155	662157
1	662158	662161
1	662162	662163
1	662165	662221
1	662226	662235
1	662445	662494
1	662495	662503
1	662504	662507
1	662509	662515
1	662516	662517
1	662525	662526
1	662737	662738
1	662739	662742
1	662800	662802
1	662804	662805
1	662806	662824
1	662827	662928
1	663138	663150
1	663153	663157
1	663175	663177
1	663178	663189
1	663190	663192
1	663558	663559
1	663560	663561
1	663562	663563
1	663566	663568
1	663569	663570
1	663585	663586
1	663587	663588
1	663594	663595
1	663647	663648
1	663668	663669
1	663670	663675
1	663705	663707
1	663709	663711
1	663726	663729
1	663775	663778
1	663780	663789
1	663791	663800
1	714211	714218
1	714297	714308
1	714318	714363
1	714391	714411
1	714447	714576
1	753417	753418
1	753423	753424
1	762414	762416
1	762418	762420
1	762424	762426
1	762489	762491
1	762494	762495
1	762496	762504
1	762506	762507
1	762727	762728
1	762734	762738
1	762740	762795
1	762820	762824
1	762833	762834
1	762935	763052
1	763068	763070
1	763071	763074
1	763158	763426
1	763428	763429
1	763433	763434
1	763436	763437
1	805175	805176
1	805179	805185
1	805220	805221
1	805225	805227
1	805228	805532
1	811265	811266
1	811267	811268
1	811274	811280
1	811283	811341
1	811347	811349
1	811473	811476
1	811511	811515
1	811521	811525
1	811531	811533
1	811540	811543
1	811550	811553
1	811560	811563
1	811570	811573
1	811578	811585
1	811586	811587
1	811588	811595
1	811596	811597
1	811598	811611
1	811675	811684
1	811695	811704
1	811711	811764
1	838316	838342
1	839328	839329
1	839346	839348
1	839349	839365
1	839366	839367
1	839368	839407
1	839539	839555
1	839674	840232
1	840246	840247
1	840310	840576
1	840839	840841
1	840843	840844
1	840845	840847
1	840889	840890
1	841244	841258
1	841387	841388
1	841410	841411
1	841412	841446
1	841447	841452
1	842161	842163
1	842399	842414
1	842416	842419
1	842424	842428
1	843263	843269
1	843277	843278
1	843279	843280
1	843320	843321
1	843583	843584
1	843586	843615
1	843616	843622
1	843623	843625
1	843626	843660
1	843667	843668
1	843922	843926
1	843929	843984
1	843991	843993
1	843995	844007
1	844009	844019
1	844025	844032
1	844033	844046
1	844048	844053
1	844070	844074
1	844101	844102
1	844144	844145
1	844153	844154
1	844167	844170
1	844174	844184
1	844186	844207
1	844215	844217
1	844232	844234
1	844312	844315
1	844317	844326
1	844339	844368
1	844370	844371
1	844382	844463
1	844472	844501
1	844518	844549
1	844551	844552
1	844562	844594
1	844600	844640
1	844645	844684
1	844689	844729
1	844734	844736
1	844737	844769
1	844771	844772
1	844785	844792
1	844794	844811
1	844845	844855
1	844874	844905
1	844907	844908
1	844918	844950
1	844956	844995
1	845002	845040
1	845045	845047
1	845048	845085
1	845090	845125
1	845132	845171
1	845176	845218
1	845220	845238
1	845315	845780
1	845781	845788
1	845796	845803
1	845804	845805
1	845851	845852
1	845857	845858
1	845907	845909
1	845911	845918
1	845925	845928
1	845953	845995
1	846018	846019
1	846020	846065
1	846069	846071
1	846073	846074
1	846095	846106
1	846107	846111
1	846511	846513
1	846523	846524
1	846529	846532
1	848467	848468
1	848473	848491
1	848613	848633
1	848634	848644
1	848646	848653
1	848654	848659
1	848661	848662
1	848665	848667
1	848690	848696
1	848937	848940
1	848945	848946
1	848947	848951
1	848952	848954
1	849774	849775
1	849812	849813
1	849814	849815
1	849819	849820
1	849821	849825
1	849826	849827
1	849829	849838
1	849840	849841
1	849843	849845
1	849849	849850
1	849856	849858
1	849869	849870
1	849881	849882
1	850442	850443
1	850445	850446
1	850804	850806
1	851933	851938
1	851945	852057
1	852058	852059
1	852337	852345
1	852356	852359
1	852360	852363
1	852365	852376
1	852377	852378
1	852380	852381
1	852644	852645
1	852649	852650
1	852656	852658
1	852660	852737
1	853027	853074
1	853081	853082
1	853094	853095
1	853222	853225
1	853226	853232
1	853813	853820
1	853882	853886
1	854687	854764
1	854765	854769
1	854777	854782
1	854949	854950
1	855149	855150
1	855151	855153
1	855162	855215
1	856076	856077
1	856078	856089
1	856451	856522
1	856526	856529
1	856539	856541
1	856576	856580
1	856581	856728
1	856733	856735
1	856737	856739
1	857563	857570
1	859000	859001
1	859003	859004
1	859006	859117
1	859118	859119
1	859122	860161
1	860174	860181
1	860186	860188
1	860189	860223
1	860243	860248
1	860252	860265
1	860269	860274
1	860288	860291
1	860305	860307
1	860311	860560
1	860592	860593
1	860620	860631
1	860632	861152
1	861169	861211
1	861213	861225
1	861228	861229
1	861237	861240
1	861243	861245
1	861251	861260
1	861261	861262
1	861553	861570
1	861571	861589
1	861591	861612
1	861616	861621
1	862812	862880
1	862882	862883
1	863247	863252
1	863253	863254
1	863257	863259
1	863261	863268
1	863269	863297
1	863298	863299
1	863302	863303
1	863304	863313
1	863320	863321
1	863323	863326
1	863327	863334
1	864011	864013
1	864014	864018
1	864021	864023
1	864079	864082
1	864083	864084
1	864087	864089
1	864115	864116
1	864118	864119
1	864122	864176
1	864535	864638
1	864644	864649
1	864843	864848
1	865153	865156
1	865165	865169
1	865173	865174
1	865177	865180
1	865182	865211
1	865217	865218
1	865220	865224
1	865232	865278
1	865280	865281
1	865285	865288
1	865290	865295
1	865296	865301
1	865304	865305
1	865307	865308
1	865312	865315
1	865325	865326
1	865327	865328
1	865359	865393
1	865395	865397
1	865401	865465
1	865466	865467
1	865472	865473
1	865475	865479
1	865480	865484
1	865493	865505
1	865528	865536
1	865537	865539
1	865540	865542
1	865615	865618
1	865621	865622
1	866280	866284
1	866299	866307
1	866308	866338
1	866347	866348
1	867652	867702
1	867704	867708
1	867709	867714
1	867716	867724
1	868221	868222
1	868224	868225
1	868228	868235
1	868300	868302
1	868347	868401
1	868402	868414
1	868415	868417
1	868422	868444
1	868722	868732
1	868751	868752
1	868755	868760
1	868768	868778
1	868781	868782
1	868945	868953
1	868954	868961
1	868962	868963
1	868965	868966
1	869373	869383
1	869390	870367
1	870381	870387
1	870593	870596
1	870597	870627
1	870641	870642
1	870788	870793
1	870794	870795
1	870796	870799
1	871260	871263
1	871269	871368
1	871470	871514
1	871610	871852
1	871873	871874
1	871875	871878
1	871881	871883
1	871900	871901
1	871930	871931
1	871946	872052
1	872060	872061
1	872065	872068
1	872070	872071
1	872103	872119
1	872475	872477
1	872650	872651
1	872653	872662
1	872769	872770
1	872776	872789
1	872792	872796
1	872965	872974
1	872994	873014
1	873017	873021
1	873023	873024
1	873029	873145
1	873469	873470
1	873479	873481
1	873483	873484
1	873626	873629
1	873630	873631
1	873633	873635
1	873636	873652
1	873656	873658
1	873694	873696
1	873885	873905
1	873906	873907
1	874233	874234
1	874236	874248
1	874269	874273
1	874315	874318
1	874562	874563
1	874564	874565
1	874568	874569
1	874590	874591
1	874593	874594
1	874598	874599
1	874622	874698
1	874699	874700
1	874702	874703
1	874704	874707
1	874713	874715
1	874716	874717
1	874803	874804
1	874807	874808
1	874957	874959
1	874961	874962
1	874963	874967
1	874969	874971
1	874972	874973
1	875194	875195
1	875196	875197
1	875201	875225
1	875226	875227
1	875232	875234
1	875250	875252
1	875261	875262
1	875263	875302
1	875303	875468
1	875615	875807
1	875816	875826
1	875899	876041
1	876042	876045
1	876179	876275
1	876282	876289
1	876358	876359
1	876360	876362
1	876363	876437
1	876443	876449
1	876501	876512
1	876527	876533
1	876537	876542
1	876549	876550
1	876551	876669
1	876671	876708
1	876709	876720
1	876725	876727
1	876728	876730
1	876765	876778
1	876962	876969
1	876984	877008
1	877029	877032
1	877039	877040
1	877066	878226
1	878300	878379
1	878399	878400
1	878769	878770
1	878810	878811
1	879320	879322
1	879325	879329
1	879330	879331
1	879332	879341
1	879362	879363
1	879364	879413
1	879786	879799
1	879808	879810
1	879811	879815
1	880073	880090
1	880093	880095
1	880099	880156
1	880337	880343
1	880348	880349
1	880350	880351
1	880352	880384
1	880386	880398
1	880399	880403
1	880841	880850
1	880867	880868
1	881077	881079
1	881084	881086
1	881276	881279
1	881281	881289
1	881306	881309
1	881317	881319
1	881320	881322
1	881327	881329
1	881330	881332
1	881339	881340
1	883397	883404
1	883406	883412
1	883651	883652
1	883666	883667
1	883668	883669
1	883671	883672
1	883690	883711
1	883822	883824
1	883825	883844
1	884032	884038
1	884040	884045
1	884052	884054
1	884056	884057
1	884058	884062
1	886584	886588
1	886614	886617
1	886619	886673
1	887669	887670
1	887680	887758
1	888075	888076
1	888145	888156
1	888157	888167
1	888170	888172
1	888179	888181
1	888191	888195
1	888342	888343
1	888345	888346
1	888348	888349
1	888724	888727
1	888730	888733
1	888739	888740
1	888742	888747
1	888751	888752
1	888980	888982
1	888990	888991
1	888995	888997
1	888999	889006
1	889075	889078
1	889103	889105
1	889106	889109
1	889110	889112
1	889461	889501
1	889503	889505
1	889506	889507
1	889510	889511
1	889525	889532
1	890364	890369
1	890370	890371
1	890381	890387
1	890419	890433
1	890435	890437
1	890438	890439
1	890441	890443
1	890444	890446
1	890462	890463
1	892141	892154
1	892155	892156
1	892158	892159
1	892160	892166
1	892169	892170
1	892206	892209
1	892211	892225
1	892887	892888
1	892889	892901
1	894457	894459
1	894461	894498
1	894499	894500
1	894536	894540
1	894602	894609
1	894618	894630
1	894631	894954
1	895080	895093
1	895094	895095
1	895099	895102
1	895104	895539
1	895573	895575
1	895636	895728
1	895729	895739
1	895741	895767
1	895768	895775
1	895776	895847
1	895850	895854
1	895857	895858
1	895863	895865
1	895866	896759
1	896779	896783
1	896784	896786
1	896787	896788
1	896790	896792
1	896793	896794
1	896978	896979
1	896980	897000
1	897151	897152
1	897154	897159
1	897160	897162
1	897171	897189
1	897194	897195
1	897818	897919
1	898223	898244
1	898253	898288
1	898289	898290
1	898292	898295
1	898300	898301
1	898349	898355
1	898387	898408
1	898409	898411
1	898417	898418
1	898419	898420
1	898430	898431
1	898433	898453
1	898456	898462
1	898506	898507
1	898508	898510
1	898511	898519
1	898520	898521
1	898523	898524
1	898526	898638
1	899113	899114
1	899116	899122
1	899360	899366
1	899369	899374
1	899377	899397
1	899398	899409
1	899410	899413
1	899416	899423
1	899424	899425
1	899426	899427
1	899566	899567
1	899568	899569
1	899600	899607
1	899608	899610
1	899611	899612
1	899614	899650
1	899671	899800
1	899906	900208
1	900288	900290
1	900292	900301
1	900302	900303
1	900305	900314
1	900325	900330
1	900332	900344
1	900787	900791
1	900793	900867
1	900873	900874
1	900875	900877
1	900878	900880
1	901196	901206
1	901208	901209
1	901224	901225
1	901271	901278
1	901280	901281
1	901283	901286
1	901287	901288
1	901291	901293
1	901321	901323
1	901327	901332
1	901333	901334
1	901344	901345
1	901354	901355
1	901438	901446
1	901448	901466
1	901467	901470
1	901471	901472
1	901477	901522
1	901642	901644
1	901650	901655
1	901707	901708
1	901718	901732
1	901733	901734
1	901755	901759
1	901761	901886
1	901891	901894
1	901974	902177
1	902178	902198
1	902206	902332
1	902368	902477
1	902928	902930
1	902997	902998
1	903416	903418
1	903419	903421
1	904281	904298
1	905817	905820
1	905823	905829
1	905830	905832
1	905833	905836
1	905838	905860
1	906225	906226
1	906227	906229
1	906231	906232
1	906234	906235
1	906236	906436
1	906439	906440
1	906441	906447
1	906489	906490
1	906491	906492
1	906494	906495
1	906504	906505
1	906533	906534
1	906535	906570
1	906571	906574
1	906576	906583
1	906597	906607
1	906608	906610
1	906612	906613
1	906614	906617
1	906621	906622
1	906650	906651
1	906670	906671
1	906793	906796
1	906798	906818
1	906825	906827
1	906829	906830
1	906832	906833
1	906918	906924
1	906931	906941
1	906991	906992
1	906993	906994
1	906995	907003
1	907004	907005
1	907039	907040
1	907041	907053
1	907054	907056
1	907064	907065
1	907067	907072
1	907074	907083
1	907084	907085
1	907283	907285
1	907287	907310
1	907312	907315
1	907356	907375
1	907377	907388
1	907405	907438
1	907439	907446
1	907553	907554
1	907568	907570
1	907571	907572
1	907573	907631
1	907661	907662
1	907728	907740
1	907741	907767
1	907769	907800
1	907807	907809
1	908204	908217
1	908218	908220
1	908226	908228
1	908229	908230
1	908279	908281
1	908285	908287
1	908288	908306
1	908313	908314
1	908315	908349
1	908353	908360
1	908606	908610
1	908611	908612
1	908613	908718
1	908986	908987
1	908988	908989
1	908990	908991
1	908992	908993
1	909016	909017
1	909018	909019
1	909021	909023
1	909146	909147
1	909148	909151
1	909152	909153
1	909159	909160
1	909205	909226
1	909227	909228
1	909268	909294
1	909355	909367
1	909372	909374
1	909394	909522
1	909567	909568
1	909582	909590
1	909596	909598
1	909599	909602
1	909604	909608
1	909615	909626
1	909630	909633
1	909637	909639
1	910160	910162
1	910163	910185
1	910187	910200
1	910206	910207
1	910210	910259
1	910422	910423
1	910424	910426
1	910427	910428
1	910670	910671
1	910674	910676
1	910677	910681
1	910733	910735
1	910750	910751
1	910753	910756
1	910796	910797
1	910800	910833
1	910835	910927
1	911393	911399
1	911429	911608
1	911704	911849
1	912027	913590
1	913796	913797
1	913976	913979
1	913980	913981
1	913982	913988
1	913992	914055
1	914056	914057
1	914083	914084
1	914089	914093
1	914117	914195
1	914196	914201
1	914202	914208
1	914209	914217
1	914277	914380
1	914476	914507
1	914512	914513
1	914520	914525
1	914537	914547
1	914549	914565
1	914699	914852
1	914977	914979
1	914981	914994
1	914995	915013
1	915056	915057
1	915058	915061
1	915064	915065
1	915754	915756
1	915757	915758
1	915785	915787
1	915795	915796
1	915803	915811
1	915817	915818
1	915820	915828
1	915829	915831
1	915833	915840
1	915843	915845
1	915856	915857
1	915858	915886
1	915888	915891
1	915892	915893
1	915896	915897
1	915898	915960
1	915967	915981
1	916006	916023
1	916024	916026
1	916037	916038
1	916041	916111
1	916146	916238
1	916239	916241
1	916481	916484
1	916485	916508
1	916509	916516
1	916518	916519
1	916520	916522
1	916880	916888
1	916891	916893
1	916900	916933
1	916936	916937
1	916953	916954
1	916957	916958
1	917072	917074
1	917075	917077
1	917078	917080
1	917081	917083
1	917084	917085
1	917105	917143
1	917152	917153
1	917195	917197
1	917198	917205
1	917269	917271
1	917274	917280
1	917282	917289
1	917444	917457
1	917461	917463
1	917465	917466
1	917467	917468
1	917470	917472
1	917474	917475
1	917477	917490
1	917682	917714
1	917715	917735
1	917861	917870
1	917879	917880
1	917881	917883
1	917885	917889
1	917891	917892
1	917896	917897
1	917901	917903
1	917912	917916
1	917920	917921
1	917922	917928
1	917943	917944
1	917945	917946
1	918385	918386
1	918389	918397
1	918398	918399
1	918402	918403
1	918408	918460
1	918654	918663
1	918668	918669
1	919348	919365
1	919597	919598
1	919604	919611
1	919612	919813
1	919815	919823
1	928437	928438
1	928988	928992
1	928993	928998
1	928999	929031
1	931039	931088
1	931090	931093
1	931108	931109
1	931111	931112
1	931117	931126
1	931164	931165
1	931169	931170
1	931183	931194
1	931195	931205
1	931586	931594
1	931673	931677
1	931678	931679
1	931680	931691
1	931692	931693
1	931694	931730
1	931734	931775
1	931776	931796
1	931800	931858
1	931868	931919
1	931920	931921
1	931922	931924
1	931934	931970
1	931971	931973
1	931974	931977
1	931981	931982
1	931984	931990
1	932000	932060
1	932064	932104
1	932106	932108
1	932116	932120
1	932132	932191
1	932195	932212
1	932221	932231
1	932267	932277
1	932286	932371
1	933167	933299
1	933300	933301
1	933325	933327
1	933335	933336
1	933339	933340
1	933342	933382
1	933387	933438
1	933440	933456
1	933457	933554
1	933555	933561
1	933563	933568
1	933569	933573
1	933591	933592
1	933617	933818
1	933822	933823
1	933824	933912
1	933918	933928
1	933933	933934
1	933936	933940
1	934045	934271
1	934412	934927
1	934928	934930
1	934931	934939
1	935002	935006
1	935008	935025
1	935155	935498
1	935500	935504
1	935509	935513
1	935516	935517
1	935550	935963
1	935970	935971
1	935976	935977
1	935980	936028
1	936031	936034
1	936052	936255
1	936276	936278
1	936280	936281
1	936512	936582
1	936583	936584
1	936586	936587
1	936737	936820
1	936821	936828
1	936996	937470
1	937477	937480
1	937481	937482
1	939763	939764
1	939765	939767
1	939768	939776
1	939778	939779
1	940698	940699
1	940704	940705
1	940709	940710
1	940712	940718
1	940719	940720
1	940721	940722
1	940723	940728
1	940729	940733
1	941014	941035
1	941148	941150
1	941152	941154
1	941158	941176
1	941177	941178
1	941180	941208
1	941209	941210
1	941214	941235
1	941236	941357
1	941458	941487
1	941488	941505
1	941691	941701
1	942316	942377
1	942392	942393
1	942395	942396
1	948841	948845
1	949504	949556
1	949557	949559
1	949795	949806
1	949810	949816
1	950303	950306
1	950308	950309
1	950318	950320
1	950350	950352
1	950552	950554
1	950756	950757
1	953711	953712
1	953718	953721
1	953722	953723
1	953724	953726
1	953727	953731
1	953732	953819
1	953823	953824
1	953826	953830
1	953831	953832
1	953835	953837
1	953851	953852
1	953855	953858
1	953875	953876
1	953878	953888
1	953911	954096
1	954097	954101
1	954105	954108
1	954115	954117
1	954741	955697
1	955699	955700
1	955732	956117
1	956120	956131
1	956164	956171
1	956176	956352
1	956358	956360
1	956364	956366
1	956367	956369
1	956420	956424
1	956556	956562
1	956573	956582
1	956589	956609
1	956611	956630
1	956685	956687
1	956741	956744
1	956748	956751
1	956773	956775
1	956777	956782
1	956783	956785
1	956788	956797
1	956823	956837
1	956971	956974
1	956976	956977
1	956978	956980
1	957000	957001
1	957164	957172
1	957173	957177
1	957181	957182
1	957183	957192
1	957229	957231
1	957874	957916
1	958227	958228
1	958229	958260
1	958261	958268
1	959191	959192
1	959193	959278
1	959311	959314
1	959316	959422
1	959958	959960
1	959961	959962
1	959963	959970
1	959971	959973
1	959974	960019
1	960021	960022
1	960260	960392
1	960433	960491
1	960492	960540
1	960566	960701
1	960704	960705
1	960706	960709
1	960722	960727
1	960733	960734
1	960736	960739
1	960745	960793
1	960801	960802
1	960803	960806
1	960909	960910
1	960913	960935
1	960993	961016
1	961017	961026
1	961027	961105
1	961106	961107
1	961109	961112
1	961113	961135
1	961139	961148
1	961149	961150
1	961151	961152
1	961236	961241
1	961252	961270
1	961640	961641
1	961642	961643
1	961798	961814
1	961816	961817
1	961818	961820
1	961961	961981
1	961982	961985
1	961988	961991
1	961993	962123
1	962124	962127
1	962265	962266
1	962267	962268
1	962417	962419
1	962479	962481
1	962483	962520
1	962521	962522
1	962523	962547
1	962788	962789
1	962790	962792
1	962794	962795
1	962799	962800
1	962801	962802
1	963142	963146
1	963148	963150
1	963153	963154
1	963158	963211
1	963213	963228
1	963233	963243
1	963244	963261
1	963266	963267
1	963291	963388
1	963624	963628
1	963658	963757
1	963881	963895
1	963897	963899
1	963901	963903
1	963919	963920
1	963928	963929
1	963933	964507
1	964508	964513
1	964518	964523
1	964529	964530
1	966907	966923
1	966925	966926
1	966927	966928
1	966929	966930
1	966939	966964
1	967209	967210
1	967212	967216
1	967903	967904
1	967906	967908
1	967918	967925
1	967932	967934
1	967939	967941
1	968034	968038
1	968066	968068
1	968074	968075
1	968078	968079
1	968080	968082
1	968089	968090
1	968181	968189
1	968194	968207
1	968208	968227
1	968229	968243
1	968245	968248
1	968250	968253
1	968255	968266
1	968273	968276
1	968284	968495
1	968514	968569
1	968580	968584
1	968586	968587
1	968592	968614
1	968622	968626
1	968642	968643
1	968645	968646
1	968651	969286
1	969292	969675
1	969780	969783
1	969785	969836
1	969838	969839
1	969840	970024
1	970054	970061
1	970063	970074
1	970076	970094
1	970106	970229
1	970338	970346
1	970347	970353
1	970355	970357
1	970359	970367
1	970377	970378
1	970379	970380
1	970381	970385
1	970511	970585
1	970586	970590
1	970854	970855
1	970856	970857
1	970858	970860
1	970861	970863
1	970864	970870
1	970871	970872
1	970873	970875
1	970890	970896
1	970897	970902
1	971978	971989
1	971990	972001
1	972053	972054
1	972056	972057
1	972060	972061
1	972062	972063
1	972950	972965
1	972966	972967
1	972969	972972
1	972973	972989
1	973369	973370
1	975182	975183
1	975186	975258
1	975430	975584
1	975588	975589
1	975599	975601
1	975603	975604
1	975736	975977
1	975979	975983
1	976000	976005
1	976026	976027
1	976028	976029
1	976030	976150
1	976177	976194
1	976196	976730
1	976733	976786
1	976797	976951
1	976952	976958
1	976982	976993
1	976994	977001
1	977045	977285
1	977287	977288
1	977289	977290
1	977293	977297
1	977305	977308
1	977337	977438
1	977440	977442
1	977472	977473
1	977502	977507
1	977513	977569
1	977570	977571
1	977574	977575
1	977688	977699
1	977700	977706
1	977716	977717
1	977721	977722
1	977727	977728
1	977732	977734
1	977736	977738
1	977739	977742
1	977743	977744
1	977745	977749
1	977752	977754
1	977757	977762
1	977763	977773
1	978088	978090
1	978092	978155
1	978157	978158
1	978160	978168
1	978170	978173
1	978176	978177
1	978283	978286
1	978294	978296
1	978298	978300
1	978357	978358
1	978362	978370
1	978371	978374
1	978420	978421
1	978424	978425
1	978560	978561
1	978570	978571
1	978575	978606
1	978613	978615
1	978617	978618
1	978751	978760
1	978769	978792
1	978793	978801
1	978803	978833
1	978835	978836
1	978843	978847
1	978848	978849
1	978885	978887
1	978908	978909
1	978917	978920
1	978923	978924
1	978925	978926
1	978927	978938
1	978939	978942
1	978944	978946
1	978950	978984
1	978987	979002
1	979003	979005
1	979089	979091
1	979093	979179
1	979259	979261
1	979262	979263
1	979264	979268
1	979272	979276
1	979277	979343
1	979345	979355
1	979357	979398
1	979426	979428
1	979503	979534
1	979536	979537
1	979541	979547
1	979548	979551
1	979622	979711
1	979808	979877
1	980440	980441
1	980442	980450
1	980581	980612
1	980629	980630
1	980631	980699
1	980700	980702
1	980708	980709
1	980712	980717
1	980721	980729
1	980730	980731
1	980777	980778
1	980784	980785
1	980786	980787
1	980789	980792
1	980793	980794
1	980799	980800
1	980802	980805
1	981004	981005
1	981011	981014
1	981015	981040
1	981042	981043
1	981047	981050
1	981195	981201
1	981202	981239
1	981240	981279
1	981282	981285
1	981309	981310
1	981311	981315
1	981319	981320
1	981671	981672
1	981674	981679
1	981680	981681
1	981705	981707
1	981753	981754
1	981820	981930
1	981931	981932
1	981935	981936
1	981939	982006
1	982008	982009
1	982118	982119
1	982120	982121
1	982123	982134
1	982135	982164
1	982166	982218
1	982219	982220
1	982221	982227
1	982230	982238
1	982340	982341
1	982342	982389
1	982390	982407
1	982421	982436
1	982441	982442
1	982872	982898
1	982899	982900
1	983135	983223
1	983455	983472
1	983473	983666
1	983669	983670
1	983672	983675
1	983676	983702
1	983705	983707
1	983708	983709
1	983728	983730
1	983734	983744
1	983747	983748
1	983755	983756
1	983758	983762
1	984242	984244
1	984245	984249
1	984250	984287
1	984291	984322
1	984323	984324
1	984413	984630
1	984635	984735
1	984736	984737
1	984820	984821
1	984832	984834
1	984835	984836
1	984839	984840
1	984841	984843
1	984844	984855
1	984859	984864
1	984865	984879
1	984880	984960
1	984962	984963
1	984964	984975
1	984979	984980
1	984989	984998
1	985000	985007
1	985008	985009
1	985011	985022
1	985027	985032
1	985035	985037
1	985038	985106
1	985107	985250
1	985251	985252
1	985292	985294
1	985295	985301
1	985302	985304
1	985306	985310
1	985312	985314
1	985319	985322
1	985323	985324
1	985326	985443
1	985446	985447
1	985585	985600
1	985698	985699
1	985700	985733
1	985734	985763
1	985876	985878
1	985879	985884
1	985885	985890
1	985892	985893
1	985915	985916
1	985918	985919
1	985926	986099
1	986101	986102
1	986104	986106
1	986135	986138
1	986139	986285
1	986286	986290
1	986291	986292
1	986293	986295
1	986312	986314
1	986315	986317
1	986318	986319
1	986567	986604
1	986719	986721
1	986722	986730
1	986732	986856
1	986857	986858
1	986859	986928
1	986945	986955
1	986956	986965
1	986966	986969
1	987005	987010
1	987014	987098
1	987237	987310
1	989007	989009
1	989020	989054
1	989055	989065
1	989067	989070
1	989071	989072
1	989076	989077
1	989078	989084
1	989085	989087
1	989088	989091
1	989596	989617
1	989841	989847
1	989848	989861
1	989862	989863
1	989871	989872
1	990044	990064
1	990065	990112
1	990113	990114
1	990115	990118
1	990127	990131
1	990132	990133
1	990134	990141
1	990216	990228
1	990229	990279
1	990281	990283
1	990284	990285
1	990286	990288
1	990291	990344
1	990493	990494
1	990495	990520
1	990560	990562
1	990563	990565
1	990572	990676
1	990683	990686
1	990903	990904
1	990905	990906
1	990908	990909
1	990913	990942
1	990964	990965
1	990967	990977
1	990979	990980
1	991369	991393
1	991721	991722
1	993622	993642
1	993643	993644
1	993916	993917
1	993919	993922
1	993969	993972
1	993973	993975
1	993978	993979
1	993980	993992
1	994235	994281
1	994283	994285
1	994286	994287
1	994474	994583
1	994586	994592
1	994597	995195
1	995196	995234
1	995235	995236
1	995237	995359
1	995788	995796
1	995800	995801
1	995831	995862
1	996143	996148
1	996151	996163
1	996164	996165
1	996166	996170
1	996178	996179
1	996180	996185
1	996190	996213
1	996214	996217
1	996218	996219
1	996225	996251
1	996252	996254
1	996257	996259
1	996263	996281
1	996759	996847
1	996848	996849
1	996855	996856
1	997147	997150
1	997164	997168
1	997422	997424
1	997432	997433
1	997434	997437
1	997439	997441
1	997749	997750
1	997751	997771
1	997786	997791
1	997803	997821
1	997832	997833
1	997835	997836
1	997839	997840
1	997873	997970
1	997971	997972
1	998169	998185
1	998201	998250
1	998251	998252
1	998253	998260
1	998263	998265
1	998266	998267
1	998268	998280
1	998283	998286
1	998290	998301
1	998557	998558
1	998560	998564
1	998565	998568
1	998583	998585
1	998587	998590
1	998593	998605
1	998629	998631
1	998636	998637
1	998800	998801
1	998802	998803
1	998822	998867
1	998868	998872
1	998873	998888
1	998889	998891
1	998904	998913
1	998914	998919
1	998920	998921
1	999230	999231
1	999232	999234
1	999312	999443
1	999548	999576
1	999578	999579
1	999580	999582
1	999583	999585
1	999695	999696
1	999742	999747
1	999748	999872
1	1000022	1000034
1	1000035	1000045
1	1000133	1000138
1	1000139	1000700
1	1000701	1000702
1	1001889	1001890
1	1001892	1001893
1	1001913	1001917
1	1002075	1002076
1	1002077	1002078
1	1002079	1002118
1	1002119	1002123
1	1002126	1002127
1	1002318	1002320
1	1002328	1002330
1	1002331	1002388
1	1002638	1002813
1	1002819	1002820
1	1002821	1002878
1	1002879	1002883
1	1002884	1002931
1	1003044	1003046
1	1003049	1003103
1	1003104	1003121
1	1003122	1003123
1	1003126	1003136
1	1003140	1003142
1	1003147	1003182
1	1003184	1003185
1	1003305	1003425
1	1003786	1003787
1	1003788	1003790
1	1003791	1003809
1	1003818	1003821
1	1003822	1003855
1	1003859	1003864
1	1003879	1003882
1	1003883	1003886
1	1003887	1003888
1	1003890	1003894
1	1003896	1003914
1	1003915	1003916
1	1003982	1004009
1	1004010	1004286
1	1004287	1004288
1	1004378	1004580
1	1004701	1004702
1	1004704	1005137
1	1005139	1005144
1	1005167	1005312
1	1005595	1005607
1	1005608	1005610
1	1005611	1005613
1	1005704	1005705
1	1005707	1005708
1	1005710	1005711
1	1005713	1005715
1	1005717	1005719
1	1005720	1005728
1	1005739	1005740
1	1005744	1005746
1	1005748	1005752
1	1005753	1005757
1	1005758	1005761
1	1005762	1005771
1	1005773	1005774
1	1006107	1006108
1	1006109	1006110
1	1007092	1007102
1	1007112	1007114
1	1007115	1007152
1	1007156	1007157
1	1007165	1007300
1	1007349	1007478
1	1007526	1007712
1	1007818	1007901
1	1008185	1008190
1	1008194	1008195
1	1008196	1008201
1	1008203	1008242
1	1008435	1008436
1	1008437	1008450
1	1008582	1008584
1	1008613	1008703
1	1008941	1008962
1	1008965	1008971
1	1008973	1009023
1	1009038	1009040
1	1009055	1009058
[truncated: 790,247+ more rows]
